# Supplementary material for: Interaction network and mass spectrometry data of Xanthomonas citri subsp. citri surface proteins from differential proteomic analysis of infectious and non-infectious cells
Source: Data Brief. 2016 Aug 4;8:1400–11. doi: 10.1016/j.dib.2016.07.054 (PMC4995475; doi:10.1016/j.dib.2016.07.054)
Supplement: Supplementary file 2 — Supplementary material [file mmc2.zip]

Archive with 2 entries (2 files):
- XAC_DIGE.cyjs
- XAC_DIGE_style.json
