# Supplementary material for: Interaction network and mass spectrometry data of Xanthomonas citri subsp. citri surface proteins from differential proteomic analysis of infectious and non-infectious cells
Source: Data Brief. 2016 Aug 4;8:1400–11. doi: 10.1016/j.dib.2016.07.054 (PMC4995475; doi:10.1016/j.dib.2016.07.054)
Supplement: Supplementary file 2 — Supplementary material [file mmc2.zip › XAC_DIGE.cyjs]

{
  "format_version" : "1.0",
  "generated_by" : "cytoscape-3.2.1",
  "target_cytoscapejs_version" : "~2.1",
  "data" : {
    "shared_name" : "XAC_DIGE-first_neighbors",
    "name" : "XAC_DIGE-first_neighbors",
    "SUID" : 52,
    "__Annotations" : [ "" ],
    "selected" : true
  },
  "elements" : {
    "nodes" : [ {
      "data" : {
        "id" : "576",
        "NODE_TYPE" : "DefaultNode",
        "Top_Enriched_BP" : "oxazole or thiazole biosynthetic process",
        "Top_Enriched_KEGG" : "Thiamine metabolism - Escherichia coli K-12 MG1655",
        "Biological_Process_GO_" : "cysteine metabolic process;iron-sulfur cluster assembly;oxazole or thiazole biosynthetic process;transport;tRNA pseudouridine synthesis",
        "shared_name" : "iscS",
        "Gene" : "iscS",
        "Fold_Change" : "NA",
        "cytoscape_alias_list" : [ "iscS" ],
        "vizmap_XAC_DIGE_first_neighbors_NODE_WIDTH" : "21.0",
        "SUID" : 576,
        "ID" : "iscS",
        "Cellular_Component_GO_" : "cytoplasm",
        "selected" : false,
        "canonicalName" : "iscS",
        "p_value_Top_Enriched_KEGG_" : "0.112869783602726",
        "p_value" : "0.0247590501644562",
        "vizmap_XAC_DIGE_first_neighbors_NODE_HEIGHT" : "21.0",
        "Selected_CC" : "cytoplasm",
        "node_fillColor" : "204,204,204",
        "TaxID" : "83333",
        "p_value_Top_Enriched_BP_" : "0.0438923395445135",
        "node_label" : "iscS",
        "Protein" : "Cysteine desulfurase IscS",
        "Enriched_BP" : "cysteine metabolic process(0.33322411497683);iron-sulfur cluster assembly(0.269559368328357);oxazole or thiazole biosynthetic process(0.0438923395445135);transport(0.0616092462897402);tRNA pseudouridine synthesis(0.376423066577562)",
        "UniProt_ID" : "P0A6B7",
        "Enriched_KEGG" : "Thiamine metabolism - Escherichia coli K-12 MG1655(0.112869783602726)",
        "Degree_pp_" : 1,
        "name" : "iscS",
        "node_shape" : "ellipse",
        "node_size" : "21"
      },
      "position" : {
        "x" : 876.214599609375,
        "y" : 2889.143310546875
      },
      "selected" : false
    }, {
      "data" : {
        "id" : "575",
        "NODE_TYPE" : "DefaultNode",
        "Top_Enriched_BP" : "thiamine diphosphate biosynthetic process",
        "Top_Enriched_KEGG" : "Thiamine metabolism - Escherichia coli K-12 MG1655",
        "Biological_Process_GO_" : "thiamine biosynthetic process;thiamine diphosphate biosynthetic process",
        "shared_name" : "thiG",
        "Gene" : "thiG",
        "Fold_Change" : "NA",
        "cytoscape_alias_list" : [ "thiG" ],
        "vizmap_XAC_DIGE_first_neighbors_NODE_WIDTH" : "21.0",
        "SUID" : 575,
        "ID" : "thiG",
        "Cellular_Component_GO_" : "cytoplasm",
        "selected" : false,
        "canonicalName" : "thiG",
        "p_value_Top_Enriched_KEGG_" : "0.112869783602726",
        "p_value" : "0.000153819535381413",
        "vizmap_XAC_DIGE_first_neighbors_NODE_HEIGHT" : "21.0",
        "Selected_CC" : "cytoplasm",
        "node_fillColor" : "204,204,204",
        "TaxID" : "83333",
        "p_value_Top_Enriched_BP_" : "0.255478067023451",
        "node_label" : "thiG",
        "Protein" : "Thiazole synthase",
        "Enriched_BP" : "thiamine biosynthetic process(0.280342200599276);thiamine diphosphate biosynthetic process(0.255478067023451)",
        "UniProt_ID" : "P30139",
        "Enriched_KEGG" : "Thiamine metabolism - Escherichia coli K-12 MG1655(0.112869783602726)",
        "Degree_pp_" : 1,
        "name" : "thiG",
        "node_shape" : "ellipse",
        "node_size" : "21"
      },
      "position" : {
        "x" : 57.61499786376953,
        "y" : 2343.283935546875
      },
      "selected" : false
    }, {
      "data" : {
        "id" : "574",
        "NODE_TYPE" : "DefaultNode",
        "Top_Enriched_BP" : "_de novo_ UMP biosynthetic process",
        "Top_Enriched_KEGG" : "Pyrimidine metabolism - Escherichia coli K-12 MG1655",
        "Biological_Process_GO_" : "_de novo_ pyrimidine nucleobase biosynthetic process;_de novo_ UMP biosynthetic process",
        "shared_name" : "pyrD",
        "Gene" : "pyrD",
        "Fold_Change" : "NA",
        "cytoscape_alias_list" : [ "pyrD" ],
        "vizmap_XAC_DIGE_first_neighbors_NODE_WIDTH" : "21.0",
        "SUID" : 574,
        "ID" : "pyrD",
        "Cellular_Component_GO_" : "plasma membrane",
        "selected" : false,
        "canonicalName" : "pyrD",
        "p_value_Top_Enriched_KEGG_" : "1.24292742672715e-12",
        "p_value" : "3.44029210137076e-28",
        "vizmap_XAC_DIGE_first_neighbors_NODE_HEIGHT" : "21.0",
        "Selected_CC" : "plasma membrane",
        "node_fillColor" : "204,204,204",
        "TaxID" : "83333",
        "p_value_Top_Enriched_BP_" : "0.273477007758394",
        "node_label" : "pyrD",
        "Protein" : "Dihydroorotate dehydrogenase (quinone)",
        "Enriched_BP" : "_de novo_ pyrimidine nucleobase biosynthetic process(0.298947406170472);_de novo_ UMP biosynthetic process(0.273477007758394)",
        "UniProt_ID" : "P0A7E1",
        "Enriched_KEGG" : "Pyrimidine metabolism - Escherichia coli K-12 MG1655(1.24292742672715e-12)",
        "Degree_pp_" : 1,
        "name" : "pyrD",
        "node_shape" : "ellipse",
        "node_size" : "21"
      },
      "position" : {
        "x" : 1197.691162109375,
        "y" : 2825.66015625
      },
      "selected" : false
    }, {
      "data" : {
        "id" : "573",
        "NODE_TYPE" : "DefaultNode",
        "Top_Enriched_BP" : "",
        "Top_Enriched_KEGG" : "",
        "Biological_Process_GO_" : "NOTDEFINED",
        "shared_name" : "yfdP",
        "Gene" : "yfdP",
        "Fold_Change" : "NA",
        "cytoscape_alias_list" : [ "yfdP" ],
        "vizmap_XAC_DIGE_first_neighbors_NODE_WIDTH" : "21.0",
        "SUID" : 573,
        "ID" : "yfdP",
        "Cellular_Component_GO_" : "NOT DEFINED",
        "selected" : false,
        "canonicalName" : "yfdP",
        "p_value_Top_Enriched_KEGG_" : "",
        "p_value" : "5.08226358128613e-36",
        "vizmap_XAC_DIGE_first_neighbors_NODE_HEIGHT" : "21.0",
        "Selected_CC" : "",
        "node_fillColor" : "204,204,204",
        "TaxID" : "83333",
        "p_value_Top_Enriched_BP_" : "",
        "node_label" : "yfdP",
        "Protein" : "Uncharacterized protein YfdP",
        "Enriched_BP" : "",
        "UniProt_ID" : "P76512",
        "Enriched_KEGG" : "",
        "Degree_pp_" : 1,
        "name" : "yfdP",
        "node_shape" : "ellipse",
        "node_size" : "21"
      },
      "position" : {
        "x" : 612.043212890625,
        "y" : 1877.4083251953125
      },
      "selected" : false
    }, {
      "data" : {
        "id" : "572",
        "NODE_TYPE" : "DefaultNode",
        "Top_Enriched_BP" : "",
        "Top_Enriched_KEGG" : "",
        "Biological_Process_GO_" : "NOTDEFINED",
        "shared_name" : "yagK",
        "Gene" : "yagK",
        "Fold_Change" : "NA",
        "cytoscape_alias_list" : [ "yagK" ],
        "vizmap_XAC_DIGE_first_neighbors_NODE_WIDTH" : "21.0",
        "SUID" : 572,
        "ID" : "yagK",
        "Cellular_Component_GO_" : "NOT DEFINED",
        "selected" : false,
        "canonicalName" : "yagK",
        "p_value_Top_Enriched_KEGG_" : "",
        "p_value" : "1.98820504349292e-15",
        "vizmap_XAC_DIGE_first_neighbors_NODE_HEIGHT" : "21.0",
        "Selected_CC" : "",
        "node_fillColor" : "204,204,204",
        "TaxID" : "83333",
        "p_value_Top_Enriched_BP_" : "",
        "node_label" : "yagK",
        "Protein" : "Uncharacterized protein YagK",
        "Enriched_BP" : "",
        "UniProt_ID" : "P77657",
        "Enriched_KEGG" : "",
        "Degree_pp_" : 1,
        "name" : "yagK",
        "node_shape" : "ellipse",
        "node_size" : "21"
      },
      "position" : {
        "x" : 546.8284301757812,
        "y" : 1264.5269775390625
      },
      "selected" : false
    }, {
      "data" : {
        "id" : "571",
        "NODE_TYPE" : "DefaultNode",
        "Top_Enriched_BP" : "oxidation-reduction process",
        "Top_Enriched_KEGG" : "Urea cycle and metabolism of amino groups - Escherichia coli K-12 MG1655",
        "Biological_Process_GO_" : "oxidation-reduction process;putrescine catabolic process",
        "shared_name" : "puuB",
        "Gene" : "puuB",
        "Fold_Change" : "NA",
        "cytoscape_alias_list" : [ "puuB" ],
        "vizmap_XAC_DIGE_first_neighbors_NODE_WIDTH" : "21.0",
        "SUID" : 571,
        "ID" : "puuB",
        "Cellular_Component_GO_" : "NOT DEFINED",
        "selected" : false,
        "canonicalName" : "puuB",
        "p_value_Top_Enriched_KEGG_" : "0.0231031407591646",
        "p_value" : "0.000574200027428077",
        "vizmap_XAC_DIGE_first_neighbors_NODE_HEIGHT" : "21.0",
        "Selected_CC" : "",
        "node_fillColor" : "204,204,204",
        "TaxID" : "83333",
        "p_value_Top_Enriched_BP_" : "0.0218226221874487",
        "node_label" : "puuB",
        "Protein" : "Gamma-glutamylputrescine oxidoreductase",
        "Enriched_BP" : "oxidation-reduction process(0.0218226221874487);putrescine catabolic process(0.376423066577562)",
        "UniProt_ID" : "P37906",
        "Enriched_KEGG" : "Urea cycle and metabolism of amino groups - Escherichia coli K-12 MG1655(0.0231031407591646)",
        "Degree_pp_" : 1,
        "name" : "puuB",
        "node_shape" : "ellipse",
        "node_size" : "21"
      },
      "position" : {
        "x" : 897.6663818359375,
        "y" : 2159.89599609375
      },
      "selected" : false
    }, {
      "data" : {
        "id" : "570",
        "NODE_TYPE" : "DefaultNode",
        "Top_Enriched_BP" : "cellular response to nitrate",
        "Top_Enriched_KEGG" : "Two-component system - General - Escherichia coli K-12 MG1655",
        "Biological_Process_GO_" : "cellular response to nitrate;cellular response to nitrite;nitrate assimilation;phosphorelay signal transduction system;signal transduction by phosphorylation",
        "shared_name" : "narQ",
        "Gene" : "narQ",
        "Fold_Change" : "NA",
        "cytoscape_alias_list" : [ "narQ" ],
        "vizmap_XAC_DIGE_first_neighbors_NODE_WIDTH" : "21.0",
        "SUID" : 570,
        "ID" : "narQ",
        "Cellular_Component_GO_" : "plasma membrane",
        "selected" : false,
        "canonicalName" : "narQ",
        "p_value_Top_Enriched_KEGG_" : "7.78414845107932e-06",
        "p_value" : "4.84041877898408e-08",
        "vizmap_XAC_DIGE_first_neighbors_NODE_HEIGHT" : "21.0",
        "Selected_CC" : "plasma membrane",
        "node_fillColor" : "204,204,204",
        "TaxID" : "83333",
        "p_value_Top_Enriched_BP_" : "0.0839385555808196",
        "node_label" : "narQ",
        "Protein" : "Nitrate/nitrite sensor protein NarQ",
        "Enriched_BP" : "cellular response to nitrate(0.0839385555808196);cellular response to nitrite(0.0839385555808196);nitrate assimilation(0.317069689773991);phosphorelay signal transduction system(0.204665998045989);signal transduction by phosphorylation(0.376423066577562)",
        "UniProt_ID" : "P27896",
        "Enriched_KEGG" : "Two-component system - General - Escherichia coli K-12 MG1655(7.78414845107932e-06);Two-component system - Organism-specific - Escherichia coli K-12 MG1655(0.0185395309357499)",
        "Degree_pp_" : 1,
        "name" : "narQ",
        "node_shape" : "ellipse",
        "node_size" : "21"
      },
      "position" : {
        "x" : 276.06439208984375,
        "y" : 2040.3154296875
      },
      "selected" : false
    }, {
      "data" : {
        "id" : "569",
        "NODE_TYPE" : "DefaultNode",
        "Top_Enriched_BP" : "",
        "Top_Enriched_KEGG" : "",
        "Biological_Process_GO_" : "NOTDEFINED",
        "shared_name" : "yahJ",
        "Gene" : "yahJ",
        "Fold_Change" : "NA",
        "cytoscape_alias_list" : [ "yahJ" ],
        "vizmap_XAC_DIGE_first_neighbors_NODE_WIDTH" : "21.0",
        "SUID" : 569,
        "ID" : "yahJ",
        "Cellular_Component_GO_" : "NOT DEFINED",
        "selected" : false,
        "canonicalName" : "yahJ",
        "p_value_Top_Enriched_KEGG_" : "",
        "p_value" : "7.11022495665768e-48",
        "vizmap_XAC_DIGE_first_neighbors_NODE_HEIGHT" : "21.0",
        "Selected_CC" : "",
        "node_fillColor" : "204,204,204",
        "TaxID" : "83333",
        "p_value_Top_Enriched_BP_" : "",
        "node_label" : "yahJ",
        "Protein" : "Uncharacterized protein YahJ",
        "Enriched_BP" : "",
        "UniProt_ID" : "P77554",
        "Enriched_KEGG" : "",
        "Degree_pp_" : 1,
        "name" : "yahJ",
        "node_shape" : "ellipse",
        "node_size" : "21"
      },
      "position" : {
        "x" : 1143.1494140625,
        "y" : 2375.29345703125
      },
      "selected" : false
    }, {
      "data" : {
        "id" : "568",
        "NODE_TYPE" : "DefaultNode",
        "Top_Enriched_BP" : "lipopolysaccharide biosynthetic process",
        "Top_Enriched_KEGG" : "Nucleotide sugars metabolism - Escherichia coli K-12 MG1655",
        "Biological_Process_GO_" : "lipopolysaccharide biosynthetic process;UDP-glucose metabolic process",
        "shared_name" : "galF",
        "Gene" : "galF",
        "Fold_Change" : "NA",
        "cytoscape_alias_list" : [ "galF" ],
        "vizmap_XAC_DIGE_first_neighbors_NODE_WIDTH" : "21.0",
        "SUID" : 568,
        "ID" : "galF",
        "Cellular_Component_GO_" : "NOT DEFINED",
        "selected" : false,
        "canonicalName" : "galF",
        "p_value_Top_Enriched_KEGG_" : "0.0097088452761559",
        "p_value" : "0.0105753931976778",
        "vizmap_XAC_DIGE_first_neighbors_NODE_HEIGHT" : "21.0",
        "Selected_CC" : "",
        "node_fillColor" : "204,204,204",
        "TaxID" : "83333",
        "p_value_Top_Enriched_BP_" : "0.0535034906541534",
        "node_label" : "galF",
        "Protein" : "UTP--glucose-1-phosphate uridylyltransferase",
        "Enriched_BP" : "lipopolysaccharide biosynthetic process(0.0535034906541534);UDP-glucose metabolic process(0.276011513124483)",
        "UniProt_ID" : "P0AAB6",
        "Enriched_KEGG" : "Pentose and glucuronate interconversions - Escherichia coli K-12 MG1655(0.0841854483956654);Starch and sucrose metabolism - Escherichia coli K-12 MG1655(0.114143827491376);Nucleotide sugars metabolism - Escherichia coli K-12 MG1655(0.0097088452761559);Galactose metabolism - Escherichia coli K-12 MG1655(0.0315542242963082)",
        "Degree_pp_" : 1,
        "name" : "galF",
        "node_shape" : "ellipse",
        "node_size" : "21"
      },
      "position" : {
        "x" : 1060.672607421875,
        "y" : 1604.064453125
      },
      "selected" : false
    }, {
      "data" : {
        "id" : "567",
        "NODE_TYPE" : "DefaultNode",
        "Top_Enriched_BP" : "protein insertion into membrane",
        "Top_Enriched_KEGG" : "",
        "Biological_Process_GO_" : "Gram-negative-bacterium-type cell outer membrane assembly;protein insertion into membrane",
        "shared_name" : "bamC",
        "Gene" : "bamC",
        "Fold_Change" : "NA",
        "cytoscape_alias_list" : [ "bamC" ],
        "vizmap_XAC_DIGE_first_neighbors_NODE_WIDTH" : "21.0",
        "SUID" : 567,
        "ID" : "bamC",
        "Cellular_Component_GO_" : "NOT DEFINED",
        "selected" : false,
        "canonicalName" : "bamC",
        "p_value_Top_Enriched_KEGG_" : "",
        "p_value" : "1.98820504349292e-15",
        "vizmap_XAC_DIGE_first_neighbors_NODE_HEIGHT" : "21.0",
        "Selected_CC" : "",
        "node_fillColor" : "204,204,204",
        "TaxID" : "83333",
        "p_value_Top_Enriched_BP_" : "2.64997960677201e-05",
        "node_label" : "bamC",
        "Protein" : "Outer membrane protein assembly factor BamC",
        "Enriched_BP" : "Gram-negative-bacterium-type cell outer membrane assembly(0.000274056519892266);protein insertion into membrane(2.64997960677201e-05)",
        "UniProt_ID" : "P0A903",
        "Enriched_KEGG" : "",
        "Degree_pp_" : 1,
        "name" : "bamC",
        "node_shape" : "ellipse",
        "node_size" : "21"
      },
      "position" : {
        "x" : 2037.8037109375,
        "y" : 1527.817626953125
      },
      "selected" : false
    }, {
      "data" : {
        "id" : "566",
        "NODE_TYPE" : "DefaultNode",
        "Top_Enriched_BP" : "dephosphorylation",
        "Top_Enriched_KEGG" : "",
        "Biological_Process_GO_" : "dephosphorylation;small molecule biosynthetic process",
        "shared_name" : "yidA",
        "Gene" : "yidA",
        "Fold_Change" : "NA",
        "cytoscape_alias_list" : [ "yidA" ],
        "vizmap_XAC_DIGE_first_neighbors_NODE_WIDTH" : "21.0",
        "SUID" : 566,
        "ID" : "yidA",
        "Cellular_Component_GO_" : "cytoplasm",
        "selected" : false,
        "canonicalName" : "yidA",
        "p_value_Top_Enriched_KEGG_" : "",
        "p_value" : "2.26021722371244e-09",
        "vizmap_XAC_DIGE_first_neighbors_NODE_HEIGHT" : "21.0",
        "Selected_CC" : "cytoplasm",
        "node_fillColor" : "204,204,204",
        "TaxID" : "83333",
        "p_value_Top_Enriched_BP_" : "0.0942228487367201",
        "node_label" : "yidA",
        "Protein" : "Sugar phosphatase YidA",
        "Enriched_BP" : "dephosphorylation(0.0942228487367201);small molecule biosynthetic process(0.153487168215879)",
        "UniProt_ID" : "P0A8Y5",
        "Enriched_KEGG" : "",
        "Degree_pp_" : 1,
        "name" : "yidA",
        "node_shape" : "ellipse",
        "node_size" : "21"
      },
      "position" : {
        "x" : 794.2952270507812,
        "y" : 1520.8797607421875
      },
      "selected" : false
    }, {
      "data" : {
        "id" : "565",
        "NODE_TYPE" : "DefaultNode",
        "Top_Enriched_BP" : "oxidation-reduction process",
        "Top_Enriched_KEGG" : "",
        "Biological_Process_GO_" : "carnitine metabolic process;oxidation-reduction process",
        "shared_name" : "fixB",
        "Gene" : "fixB",
        "Fold_Change" : "NA",
        "cytoscape_alias_list" : [ "fixB" ],
        "vizmap_XAC_DIGE_first_neighbors_NODE_WIDTH" : "21.0",
        "SUID" : 565,
        "ID" : "fixB",
        "Cellular_Component_GO_" : "NOT DEFINED",
        "selected" : false,
        "canonicalName" : "fixB",
        "p_value_Top_Enriched_KEGG_" : "",
        "p_value" : "4.84041877898408e-08",
        "vizmap_XAC_DIGE_first_neighbors_NODE_HEIGHT" : "21.0",
        "Selected_CC" : "",
        "node_fillColor" : "204,204,204",
        "TaxID" : "83333",
        "p_value_Top_Enriched_BP_" : "0.0218226221874487",
        "node_label" : "fixB",
        "Protein" : "Protein FixB",
        "Enriched_BP" : "carnitine metabolic process(0.204665998045989);oxidation-reduction process(0.0218226221874487)",
        "UniProt_ID" : "P31574",
        "Enriched_KEGG" : "",
        "Degree_pp_" : 1,
        "name" : "fixB",
        "node_shape" : "ellipse",
        "node_size" : "21"
      },
      "position" : {
        "x" : 319.7378234863281,
        "y" : 1454.6077880859375
      },
      "selected" : false
    }, {
      "data" : {
        "id" : "564",
        "NODE_TYPE" : "DefaultNode",
        "Top_Enriched_BP" : "translation",
        "Top_Enriched_KEGG" : "Ribosome - Escherichia coli K-12 MG1655",
        "Biological_Process_GO_" : "translation",
        "shared_name" : "rpsI",
        "Gene" : "rpsI",
        "Fold_Change" : "NA",
        "cytoscape_alias_list" : [ "rpsI" ],
        "vizmap_XAC_DIGE_first_neighbors_NODE_WIDTH" : "21.0",
        "SUID" : 564,
        "ID" : "rpsI",
        "Cellular_Component_GO_" : "cytosol",
        "selected" : false,
        "canonicalName" : "rpsI",
        "p_value_Top_Enriched_KEGG_" : "4.96851112718634e-32",
        "p_value" : "9.17231702540394e-26",
        "vizmap_XAC_DIGE_first_neighbors_NODE_HEIGHT" : "21.0",
        "Selected_CC" : "cytosol",
        "node_fillColor" : "204,204,204",
        "TaxID" : "83333",
        "p_value_Top_Enriched_BP_" : "4.89878313082384e-06",
        "node_label" : "rpsI",
        "Protein" : "30S ribosomal protein S9",
        "Enriched_BP" : "translation(4.89878313082384e-06)",
        "UniProt_ID" : "P0A7X3",
        "Enriched_KEGG" : "Ribosome - Escherichia coli K-12 MG1655(4.96851112718634e-32)",
        "Degree_pp_" : 1,
        "name" : "rpsI",
        "node_shape" : "ellipse",
        "node_size" : "21"
      },
      "position" : {
        "x" : 1832.8056640625,
        "y" : 3123.602294921875
      },
      "selected" : false
    }, {
      "data" : {
        "id" : "563",
        "NODE_TYPE" : "DefaultNode",
        "Top_Enriched_BP" : "cellular component movement",
        "Top_Enriched_KEGG" : "",
        "Biological_Process_GO_" : "cellular component movement",
        "shared_name" : "ydgA",
        "Gene" : "ydgA",
        "Fold_Change" : "NA",
        "cytoscape_alias_list" : [ "ydgA" ],
        "vizmap_XAC_DIGE_first_neighbors_NODE_WIDTH" : "21.0",
        "SUID" : 563,
        "ID" : "ydgA",
        "Cellular_Component_GO_" : "plasma membrane",
        "selected" : false,
        "canonicalName" : "ydgA",
        "p_value_Top_Enriched_KEGG_" : "",
        "p_value" : "6.23048253728291e-07",
        "vizmap_XAC_DIGE_first_neighbors_NODE_HEIGHT" : "21.0",
        "Selected_CC" : "plasma membrane",
        "node_fillColor" : "204,204,204",
        "TaxID" : "83333",
        "p_value_Top_Enriched_BP_" : "0.0506188561077661",
        "node_label" : "ydgA",
        "Protein" : "Protein YdgA",
        "Enriched_BP" : "cellular component movement(0.0506188561077661)",
        "UniProt_ID" : "P77804",
        "Enriched_KEGG" : "",
        "Degree_pp_" : 1,
        "name" : "ydgA",
        "node_shape" : "ellipse",
        "node_size" : "21"
      },
      "position" : {
        "x" : 1082.3458251953125,
        "y" : 2425.21240234375
      },
      "selected" : false
    }, {
      "data" : {
        "id" : "562",
        "NODE_TYPE" : "DefaultNode",
        "Top_Enriched_BP" : "response to heat",
        "Top_Enriched_KEGG" : "",
        "Biological_Process_GO_" : "proteolysis involved in cellular protein catabolic process;response to heat",
        "shared_name" : "clpS",
        "Gene" : "clpS",
        "Fold_Change" : "NA",
        "cytoscape_alias_list" : [ "clpS" ],
        "vizmap_XAC_DIGE_first_neighbors_NODE_WIDTH" : "22.0",
        "SUID" : 562,
        "ID" : "clpS",
        "Cellular_Component_GO_" : "NOT DEFINED",
        "selected" : false,
        "canonicalName" : "clpS",
        "p_value_Top_Enriched_KEGG_" : "",
        "p_value" : "0.000579665466201104",
        "vizmap_XAC_DIGE_first_neighbors_NODE_HEIGHT" : "22.0",
        "Selected_CC" : "",
        "node_fillColor" : "204,204,204",
        "TaxID" : "83333",
        "p_value_Top_Enriched_BP_" : "5.63798065465487e-12",
        "node_label" : "clpS",
        "Protein" : "ATP-dependent Clp protease adapter protein ClpS",
        "Enriched_BP" : "proteolysis involved in cellular protein catabolic process(0.0506188561077661);response to heat(5.63798065465487e-12)",
        "UniProt_ID" : "P0A8Q6",
        "Enriched_KEGG" : "",
        "Degree_pp_" : 2,
        "name" : "clpS",
        "node_shape" : "ellipse",
        "node_size" : "22"
      },
      "position" : {
        "x" : 2357.122314453125,
        "y" : 2457.723876953125
      },
      "selected" : false
    }, {
      "data" : {
        "id" : "561",
        "NODE_TYPE" : "DefaultNode",
        "Top_Enriched_BP" : "molybdopterin cofactor biosynthetic process",
        "Top_Enriched_KEGG" : "",
        "Biological_Process_GO_" : "Mo-molybdopterin cofactor biosynthetic process;molybdopterin cofactor biosynthetic process",
        "shared_name" : "mog",
        "Gene" : "mog",
        "Fold_Change" : "NA",
        "cytoscape_alias_list" : [ "mog" ],
        "vizmap_XAC_DIGE_first_neighbors_NODE_WIDTH" : "21.0",
        "SUID" : 561,
        "ID" : "mog",
        "Cellular_Component_GO_" : "NOT DEFINED",
        "selected" : false,
        "canonicalName" : "mog",
        "p_value_Top_Enriched_KEGG_" : "",
        "p_value" : "1.98820504349292e-15",
        "vizmap_XAC_DIGE_first_neighbors_NODE_HEIGHT" : "21.0",
        "Selected_CC" : "",
        "node_fillColor" : "204,204,204",
        "TaxID" : "83333",
        "p_value_Top_Enriched_BP_" : "0.0438923395445135",
        "node_label" : "mog",
        "Protein" : "Molybdopterin adenylyltransferase",
        "Enriched_BP" : "Mo-molybdopterin cofactor biosynthetic process(0.0482226131489517);molybdopterin cofactor biosynthetic process(0.0438923395445135)",
        "UniProt_ID" : "P0AF03",
        "Enriched_KEGG" : "",
        "Degree_pp_" : 1,
        "name" : "mog",
        "node_shape" : "ellipse",
        "node_size" : "21"
      },
      "position" : {
        "x" : 625.2169799804688,
        "y" : 1254.206787109375
      },
      "selected" : false
    }, {
      "data" : {
        "id" : "560",
        "NODE_TYPE" : "DefaultNode",
        "Top_Enriched_BP" : "",
        "Top_Enriched_KEGG" : "",
        "Biological_Process_GO_" : "NOTDEFINED",
        "shared_name" : "ychN",
        "Gene" : "ychN",
        "Fold_Change" : "NA",
        "cytoscape_alias_list" : [ "ychN" ],
        "vizmap_XAC_DIGE_first_neighbors_NODE_WIDTH" : "21.0",
        "SUID" : 560,
        "ID" : "ychN",
        "Cellular_Component_GO_" : "NOT DEFINED",
        "selected" : false,
        "canonicalName" : "ychN",
        "p_value_Top_Enriched_KEGG_" : "",
        "p_value" : "8.9218325673069e-68",
        "vizmap_XAC_DIGE_first_neighbors_NODE_HEIGHT" : "21.0",
        "Selected_CC" : "",
        "node_fillColor" : "204,204,204",
        "TaxID" : "83333",
        "p_value_Top_Enriched_BP_" : "",
        "node_label" : "ychN",
        "Protein" : "Protein YchN",
        "Enriched_BP" : "",
        "UniProt_ID" : "P0AB52",
        "Enriched_KEGG" : "",
        "Degree_pp_" : 1,
        "name" : "ychN",
        "node_shape" : "ellipse",
        "node_size" : "21"
      },
      "position" : {
        "x" : 1100.568359375,
        "y" : 2166.0302734375
      },
      "selected" : false
    }, {
      "data" : {
        "id" : "559",
        "NODE_TYPE" : "DefaultNode",
        "Top_Enriched_BP" : "response to DNA damage stimulus",
        "Top_Enriched_KEGG" : "",
        "Biological_Process_GO_" : "response to DNA damage stimulus;negative regulation of transcription, DNA-dependent",
        "shared_name" : "aidB",
        "Gene" : "aidB",
        "Fold_Change" : "NA",
        "cytoscape_alias_list" : [ "aidB" ],
        "vizmap_XAC_DIGE_first_neighbors_NODE_WIDTH" : "21.0",
        "SUID" : 559,
        "ID" : "aidB",
        "Cellular_Component_GO_" : "cytoplasm;nucleus",
        "selected" : false,
        "canonicalName" : "aidB",
        "p_value_Top_Enriched_KEGG_" : "",
        "p_value" : "0.00105561943292418",
        "vizmap_XAC_DIGE_first_neighbors_NODE_HEIGHT" : "21.0",
        "Selected_CC" : "nucleus",
        "node_fillColor" : "204,204,204",
        "TaxID" : "83333",
        "p_value_Top_Enriched_BP_" : "5.94901044022219e-06",
        "node_label" : "aidB",
        "Protein" : "Putative acyl-CoA dehydrogenase AidB",
        "Enriched_BP" : "response to DNA damage stimulus(5.94901044022219e-06);negative regulation of transcription, DNA-dependent(0.0536311341578545)",
        "UniProt_ID" : "P33224",
        "Enriched_KEGG" : "",
        "Degree_pp_" : 1,
        "name" : "aidB",
        "node_shape" : "ellipse",
        "node_size" : "21"
      },
      "position" : {
        "x" : 990.5137939453125,
        "y" : 1632.699951171875
      },
      "selected" : false
    }, {
      "data" : {
        "id" : "558",
        "NODE_TYPE" : "DefaultNode",
        "Top_Enriched_BP" : "",
        "Top_Enriched_KEGG" : "",
        "Biological_Process_GO_" : "NOTDEFINED",
        "shared_name" : "gnsA",
        "Gene" : "gnsA",
        "Fold_Change" : "NA",
        "cytoscape_alias_list" : [ "gnsA" ],
        "vizmap_XAC_DIGE_first_neighbors_NODE_WIDTH" : "21.0",
        "SUID" : 558,
        "ID" : "gnsA",
        "Cellular_Component_GO_" : "NOT DEFINED",
        "selected" : false,
        "canonicalName" : "gnsA",
        "p_value_Top_Enriched_KEGG_" : "",
        "p_value" : "5.52114829051181e-11",
        "vizmap_XAC_DIGE_first_neighbors_NODE_HEIGHT" : "21.0",
        "Selected_CC" : "",
        "node_fillColor" : "204,204,204",
        "TaxID" : "83333",
        "p_value_Top_Enriched_BP_" : "",
        "node_label" : "gnsA",
        "Protein" : "Protein GnsA",
        "Enriched_BP" : "",
        "UniProt_ID" : "P0AC92",
        "Enriched_KEGG" : "",
        "Degree_pp_" : 1,
        "name" : "gnsA",
        "node_shape" : "ellipse",
        "node_size" : "21"
      },
      "position" : {
        "x" : 1177.2860107421875,
        "y" : 2176.97314453125
      },
      "selected" : false
    }, {
      "data" : {
        "id" : "557",
        "NODE_TYPE" : "DefaultNode",
        "Top_Enriched_BP" : "",
        "Top_Enriched_KEGG" : "Flagellar assembly - Escherichia coli K-12 MG1655",
        "Biological_Process_GO_" : "NOTDEFINED",
        "shared_name" : "flgA",
        "Gene" : "flgA",
        "Fold_Change" : "NA",
        "cytoscape_alias_list" : [ "flgA" ],
        "vizmap_XAC_DIGE_first_neighbors_NODE_WIDTH" : "21.0",
        "SUID" : 557,
        "ID" : "flgA",
        "Cellular_Component_GO_" : "NOT DEFINED",
        "selected" : false,
        "canonicalName" : "flgA",
        "p_value_Top_Enriched_KEGG_" : "0.000169642168412067",
        "p_value" : "8.52923751732994e-108",
        "vizmap_XAC_DIGE_first_neighbors_NODE_HEIGHT" : "21.0",
        "Selected_CC" : "",
        "node_fillColor" : "204,204,204",
        "TaxID" : "83333",
        "p_value_Top_Enriched_BP_" : "",
        "node_label" : "flgA",
        "Protein" : "Flagella basal body P-ring formation protein FlgA",
        "Enriched_BP" : "",
        "UniProt_ID" : "P75933",
        "Enriched_KEGG" : "Flagellar assembly - Escherichia coli K-12 MG1655(0.000169642168412067)",
        "Degree_pp_" : 1,
        "name" : "flgA",
        "node_shape" : "ellipse",
        "node_size" : "21"
      },
      "position" : {
        "x" : 507.44049072265625,
        "y" : 1599.641357421875
      },
      "selected" : false
    }, {
      "data" : {
        "id" : "556",
        "NODE_TYPE" : "DefaultNode",
        "Top_Enriched_BP" : "",
        "Top_Enriched_KEGG" : "",
        "Biological_Process_GO_" : "NOTDEFINED",
        "shared_name" : "hrpB",
        "Gene" : "hrpB",
        "Fold_Change" : "NA",
        "cytoscape_alias_list" : [ "hrpB" ],
        "vizmap_XAC_DIGE_first_neighbors_NODE_WIDTH" : "21.0",
        "SUID" : 556,
        "ID" : "hrpB",
        "Cellular_Component_GO_" : "NOT DEFINED",
        "selected" : false,
        "canonicalName" : "hrpB",
        "p_value_Top_Enriched_KEGG_" : "",
        "p_value" : "5.33681339261888e-06",
        "vizmap_XAC_DIGE_first_neighbors_NODE_HEIGHT" : "21.0",
        "Selected_CC" : "",
        "node_fillColor" : "204,204,204",
        "TaxID" : "83333",
        "p_value_Top_Enriched_BP_" : "",
        "node_label" : "hrpB",
        "Protein" : "ATP-dependent RNA helicase HrpB",
        "Enriched_BP" : "",
        "UniProt_ID" : "P37024",
        "Enriched_KEGG" : "",
        "Degree_pp_" : 1,
        "name" : "hrpB",
        "node_shape" : "ellipse",
        "node_size" : "21"
      },
      "position" : {
        "x" : 151.8818817138672,
        "y" : 1876.1685791015625
      },
      "selected" : false
    }, {
      "data" : {
        "id" : "555",
        "NODE_TYPE" : "DefaultNode",
        "Top_Enriched_BP" : "RNA phosphodiester bond hydrolysis",
        "Top_Enriched_KEGG" : "",
        "Biological_Process_GO_" : "cell cycle;cell division;RNA phosphodiester bond hydrolysis;rRNA processing",
        "shared_name" : "rng",
        "Gene" : "rng",
        "Fold_Change" : "NA",
        "cytoscape_alias_list" : [ "" ],
        "vizmap_XAC_DIGE_first_neighbors_NODE_WIDTH" : "21.0",
        "SUID" : 555,
        "ID" : "",
        "Cellular_Component_GO_" : "cytoplasm",
        "selected" : false,
        "canonicalName" : "rng",
        "p_value_Top_Enriched_KEGG_" : "",
        "p_value" : "0.0105753931976778",
        "vizmap_XAC_DIGE_first_neighbors_NODE_HEIGHT" : "21.0",
        "Selected_CC" : "cytoplasm",
        "node_fillColor" : "204,204,204",
        "TaxID" : "83333",
        "p_value_Top_Enriched_BP_" : "0.0241206809005204",
        "node_label" : "rng",
        "Protein" : "Ribonuclease G",
        "Enriched_BP" : "cell cycle(0.111886011885737);cell division(0.0927439424380238);RNA phosphodiester bond hydrolysis(0.0241206809005204);rRNA processing(0.120615236130583)",
        "UniProt_ID" : "P0A9J0",
        "Enriched_KEGG" : "",
        "Degree_pp_" : 1,
        "name" : "rng",
        "node_shape" : "ellipse",
        "node_size" : "21"
      },
      "position" : {
        "x" : 1607.065673828125,
        "y" : 2236.056396484375
      },
      "selected" : false
    }, {
      "data" : {
        "id" : "554",
        "NODE_TYPE" : "DefaultNode",
        "Top_Enriched_BP" : "oxidation-reduction process",
        "Top_Enriched_KEGG" : "Two-component system - General - Escherichia coli K-12 MG1655",
        "Biological_Process_GO_" : "dephosphorylation;oxidation-reduction process",
        "shared_name" : "phoA",
        "Gene" : "phoA",
        "Fold_Change" : "NA",
        "cytoscape_alias_list" : [ "phoA" ],
        "vizmap_XAC_DIGE_first_neighbors_NODE_WIDTH" : "21.0",
        "SUID" : 554,
        "ID" : "phoA",
        "Cellular_Component_GO_" : "NOT DEFINED",
        "selected" : false,
        "canonicalName" : "phoA",
        "p_value_Top_Enriched_KEGG_" : "7.78414845107932e-06",
        "p_value" : "2.26021722371244e-09",
        "vizmap_XAC_DIGE_first_neighbors_NODE_HEIGHT" : "21.0",
        "Selected_CC" : "",
        "node_fillColor" : "204,204,204",
        "TaxID" : "83333",
        "p_value_Top_Enriched_BP_" : "0.0218226221874487",
        "node_label" : "phoA",
        "Protein" : "Alkaline phosphatase",
        "Enriched_BP" : "dephosphorylation(0.0942228487367201);oxidation-reduction process(0.0218226221874487)",
        "UniProt_ID" : "P00634",
        "Enriched_KEGG" : "gamma-Hexachlorocyclohexane degradation - Escherichia coli K-12 MG1655(0.183450925311457);Two-component system - General - Escherichia coli K-12 MG1655(7.78414845107932e-06);Folate biosynthesis - Escherichia coli K-12 MG1655(0.0153904441286081);Two-component system - Organism-specific - Escherichia coli K-12 MG1655(0.0185395309357499)",
        "Degree_pp_" : 1,
        "name" : "phoA",
        "node_shape" : "ellipse",
        "node_size" : "21"
      },
      "position" : {
        "x" : -99.18917846679688,
        "y" : 1978.1572265625
      },
      "selected" : false
    }, {
      "data" : {
        "id" : "553",
        "NODE_TYPE" : "DefaultNode",
        "Top_Enriched_BP" : "L-methionine biosynthetic process from S-adenosylmethionine",
        "Top_Enriched_KEGG" : "Methionine metabolism - Escherichia coli K-12 MG1655",
        "Biological_Process_GO_" : "L-methionine biosynthetic process from S-adenosylmethionine;L-methionine salvage from methylthioadenosine;nucleoside catabolic process",
        "shared_name" : "mtnN",
        "Gene" : "mtnN",
        "Fold_Change" : "NA",
        "cytoscape_alias_list" : [ "mtnN" ],
        "vizmap_XAC_DIGE_first_neighbors_NODE_WIDTH" : "21.0",
        "SUID" : 553,
        "ID" : "mtnN",
        "Cellular_Component_GO_" : "NOT DEFINED",
        "selected" : false,
        "canonicalName" : "mtnN",
        "p_value_Top_Enriched_KEGG_" : "0.000428382536509376",
        "p_value" : "1.98820504349292e-15",
        "vizmap_XAC_DIGE_first_neighbors_NODE_HEIGHT" : "21.0",
        "Selected_CC" : "",
        "node_fillColor" : "204,204,204",
        "TaxID" : "83333",
        "p_value_Top_Enriched_BP_" : "0.041171718679328",
        "node_label" : "mtnN",
        "Protein" : "5'-methylthioadenosine/S-adenosylhomocysteine nucleosidase",
        "Enriched_BP" : "L-methionine biosynthetic process from S-adenosylmethionine(0.041171718679328);L-methionine salvage from methylthioadenosine(0.234811106343162);nucleoside catabolic process(0.234811106343162)",
        "UniProt_ID" : "P0AF12",
        "Enriched_KEGG" : "Urea cycle and metabolism of amino groups - Escherichia coli K-12 MG1655(0.0231031407591646);Methionine metabolism - Escherichia coli K-12 MG1655(0.000428382536509376)",
        "Degree_pp_" : 1,
        "name" : "mtnN",
        "node_shape" : "ellipse",
        "node_size" : "21"
      },
      "position" : {
        "x" : 1364.679931640625,
        "y" : 2663.686279296875
      },
      "selected" : false
    }, {
      "data" : {
        "id" : "552",
        "NODE_TYPE" : "DefaultNode",
        "Top_Enriched_BP" : "regulation of DNA-dependent transcription, termination",
        "Top_Enriched_KEGG" : "",
        "Biological_Process_GO_" : "regulation of DNA-dependent transcription, termination",
        "shared_name" : "rof",
        "Gene" : "rof",
        "Fold_Change" : "NA",
        "cytoscape_alias_list" : [ "rof" ],
        "vizmap_XAC_DIGE_first_neighbors_NODE_WIDTH" : "21.0",
        "SUID" : 552,
        "ID" : "rof",
        "Cellular_Component_GO_" : "NOT DEFINED",
        "selected" : false,
        "canonicalName" : "rof",
        "p_value_Top_Enriched_KEGG_" : "",
        "p_value" : "5.52114829051181e-11",
        "vizmap_XAC_DIGE_first_neighbors_NODE_HEIGHT" : "21.0",
        "Selected_CC" : "",
        "node_fillColor" : "204,204,204",
        "TaxID" : "83333",
        "p_value_Top_Enriched_BP_" : "0.0438923395445135",
        "node_label" : "rof",
        "Protein" : "Protein rof",
        "Enriched_BP" : "regulation of DNA-dependent transcription, termination(0.0438923395445135)",
        "UniProt_ID" : "P0AFW8",
        "Enriched_KEGG" : "",
        "Degree_pp_" : 1,
        "name" : "rof",
        "node_shape" : "ellipse",
        "node_size" : "21"
      },
      "position" : {
        "x" : 940.5555419921875,
        "y" : 1975.0931396484375
      },
      "selected" : false
    }, {
      "data" : {
        "id" : "551",
        "NODE_TYPE" : "DefaultNode",
        "Top_Enriched_BP" : "transcription, DNA-dependent",
        "Top_Enriched_KEGG" : "",
        "Biological_Process_GO_" : "transcription, DNA-dependent",
        "shared_name" : "gatR",
        "Gene" : "gatR",
        "Fold_Change" : "NA",
        "cytoscape_alias_list" : [ "gatR" ],
        "vizmap_XAC_DIGE_first_neighbors_NODE_WIDTH" : "21.0",
        "SUID" : 551,
        "ID" : "gatR",
        "Cellular_Component_GO_" : "NOT DEFINED",
        "selected" : false,
        "canonicalName" : "gatR",
        "p_value_Top_Enriched_KEGG_" : "",
        "p_value" : "1.4527605113644e-18",
        "vizmap_XAC_DIGE_first_neighbors_NODE_HEIGHT" : "21.0",
        "Selected_CC" : "",
        "node_fillColor" : "204,204,204",
        "TaxID" : "83333",
        "p_value_Top_Enriched_BP_" : "0.0169253505779572",
        "node_label" : "gatR",
        "Protein" : "Galactitol utilization operon repressor",
        "Enriched_BP" : "transcription, DNA-dependent(0.0169253505779572)",
        "UniProt_ID" : "P36930",
        "Enriched_KEGG" : "",
        "Degree_pp_" : 1,
        "name" : "gatR",
        "node_shape" : "ellipse",
        "node_size" : "21"
      },
      "position" : {
        "x" : 250.7109375,
        "y" : 3875.77099609375
      },
      "selected" : false
    }, {
      "data" : {
        "id" : "550",
        "NODE_TYPE" : "DefaultNode",
        "Top_Enriched_BP" : "glycine decarboxylation via glycine cleavage system",
        "Top_Enriched_KEGG" : "",
        "Biological_Process_GO_" : "glycine decarboxylation via glycine cleavage system",
        "shared_name" : "gcvH",
        "Gene" : "gcvH",
        "Fold_Change" : "NA",
        "cytoscape_alias_list" : [ "gcvH" ],
        "vizmap_XAC_DIGE_first_neighbors_NODE_WIDTH" : "21.0",
        "SUID" : 550,
        "ID" : "gcvH",
        "Cellular_Component_GO_" : "cytoplasm",
        "selected" : false,
        "canonicalName" : "gcvH",
        "p_value_Top_Enriched_KEGG_" : "",
        "p_value" : "8.52923751732994e-108",
        "vizmap_XAC_DIGE_first_neighbors_NODE_HEIGHT" : "21.0",
        "Selected_CC" : "cytoplasm",
        "node_fillColor" : "204,204,204",
        "TaxID" : "83333",
        "p_value_Top_Enriched_BP_" : "0.112869783602726",
        "node_label" : "gcvH",
        "Protein" : "Glycine cleavage system H protein",
        "Enriched_BP" : "glycine decarboxylation via glycine cleavage system(0.112869783602726)",
        "UniProt_ID" : "P0A6T9",
        "Enriched_KEGG" : "",
        "Degree_pp_" : 1,
        "name" : "gcvH",
        "node_shape" : "ellipse",
        "node_size" : "21"
      },
      "position" : {
        "x" : -10.425834655761719,
        "y" : 2370.8193359375
      },
      "selected" : false
    }, {
      "data" : {
        "id" : "549",
        "NODE_TYPE" : "DefaultNode",
        "Top_Enriched_BP" : "DNA catabolic process, endonucleolytic",
        "Top_Enriched_KEGG" : "",
        "Biological_Process_GO_" : "DNA catabolic process, endonucleolytic;DNA replication, Okazaki fragment processing",
        "shared_name" : "ygdG",
        "Gene" : "ygdG",
        "Fold_Change" : "NA",
        "cytoscape_alias_list" : [ "ygdG" ],
        "vizmap_XAC_DIGE_first_neighbors_NODE_WIDTH" : "21.0",
        "SUID" : 549,
        "ID" : "ygdG",
        "Cellular_Component_GO_" : "NOT DEFINED",
        "selected" : false,
        "canonicalName" : "ygdG",
        "p_value_Top_Enriched_KEGG_" : "",
        "p_value" : "7.11022495665768e-48",
        "vizmap_XAC_DIGE_first_neighbors_NODE_HEIGHT" : "21.0",
        "Selected_CC" : "",
        "node_fillColor" : "204,204,204",
        "TaxID" : "83333",
        "p_value_Top_Enriched_BP_" : "0.0263550008810345",
        "node_label" : "ygdG",
        "Protein" : "Flap endonuclease Xni",
        "Enriched_BP" : "DNA catabolic process, endonucleolytic(0.0263550008810345);DNA replication, Okazaki fragment processing(0.234811106343162)",
        "UniProt_ID" : "P38506",
        "Enriched_KEGG" : "",
        "Degree_pp_" : 1,
        "name" : "ygdG",
        "node_shape" : "ellipse",
        "node_size" : "21"
      },
      "position" : {
        "x" : 317.19415283203125,
        "y" : 1802.3419189453125
      },
      "selected" : false
    }, {
      "data" : {
        "id" : "548",
        "NODE_TYPE" : "DefaultNode",
        "Top_Enriched_BP" : "pantothenate biosynthetic process from valine",
        "Top_Enriched_KEGG" : "beta-Alanine metabolism - Escherichia coli K-12 MG1655",
        "Biological_Process_GO_" : "pantothenate biosynthetic process from valine",
        "shared_name" : "panC",
        "Gene" : "panC",
        "Fold_Change" : "NA",
        "cytoscape_alias_list" : [ "panC" ],
        "vizmap_XAC_DIGE_first_neighbors_NODE_WIDTH" : "21.0",
        "SUID" : 548,
        "ID" : "panC",
        "Cellular_Component_GO_" : "cytosol",
        "selected" : false,
        "canonicalName" : "panC",
        "p_value_Top_Enriched_KEGG_" : "0.0187320271199478",
        "p_value" : "0.000153819535381413",
        "vizmap_XAC_DIGE_first_neighbors_NODE_HEIGHT" : "21.0",
        "Selected_CC" : "cytosol",
        "node_fillColor" : "204,204,204",
        "TaxID" : "83333",
        "p_value_Top_Enriched_BP_" : "0.120390957379067",
        "node_label" : "panC",
        "Protein" : "Pantothenate synthetase",
        "Enriched_BP" : "pantothenate biosynthetic process from valine(0.120390957379067)",
        "UniProt_ID" : "P31663",
        "Enriched_KEGG" : "Pantothenate and CoA biosynthesis - Escherichia coli K-12 MG1655(0.13367195647256);beta-Alanine metabolism - Escherichia coli K-12 MG1655(0.0187320271199478)",
        "Degree_pp_" : 1,
        "name" : "panC",
        "node_shape" : "ellipse",
        "node_size" : "21"
      },
      "position" : {
        "x" : 155.5741424560547,
        "y" : 2462.9033203125
      },
      "selected" : false
    }, {
      "data" : {
        "id" : "547",
        "NODE_TYPE" : "DefaultNode",
        "Top_Enriched_BP" : "response to DNA damage stimulus",
        "Top_Enriched_KEGG" : "Tryptophan metabolism - Escherichia coli K-12 MG1655",
        "Biological_Process_GO_" : "response to DNA damage stimulus;hydrogen peroxide catabolic process;hyperosmotic response;response to oxidative stress",
        "shared_name" : "katE",
        "Gene" : "katE",
        "Fold_Change" : "NA",
        "cytoscape_alias_list" : [ "katE" ],
        "vizmap_XAC_DIGE_first_neighbors_NODE_WIDTH" : "21.0",
        "SUID" : 547,
        "ID" : "katE",
        "Cellular_Component_GO_" : "cytoplasm;cytosol",
        "selected" : false,
        "canonicalName" : "katE",
        "p_value_Top_Enriched_KEGG_" : "0.0605047614962918",
        "p_value" : "5.33681339261888e-06",
        "vizmap_XAC_DIGE_first_neighbors_NODE_HEIGHT" : "21.0",
        "Selected_CC" : "cytosol",
        "node_fillColor" : "204,204,204",
        "TaxID" : "83333",
        "p_value_Top_Enriched_BP_" : "5.94901044022219e-06",
        "node_label" : "katE",
        "Protein" : "Catalase HPII",
        "Enriched_BP" : "response to DNA damage stimulus(5.94901044022219e-06);hydrogen peroxide catabolic process(0.276011513124483);hyperosmotic response(0.00551687599216271);response to oxidative stress(0.00795759622813043)",
        "UniProt_ID" : "P21179",
        "Enriched_KEGG" : "Methane metabolism - Escherichia coli K-12 MG1655(0.0916987463964329);Tryptophan metabolism - Escherichia coli K-12 MG1655(0.0605047614962918)",
        "Degree_pp_" : 1,
        "name" : "katE",
        "node_shape" : "ellipse",
        "node_size" : "21"
      },
      "position" : {
        "x" : 491.8963623046875,
        "y" : 2900.14599609375
      },
      "selected" : false
    }, {
      "data" : {
        "id" : "546",
        "NODE_TYPE" : "DefaultNode",
        "Top_Enriched_BP" : "ion transport",
        "Top_Enriched_KEGG" : "ABC transporters - General - Escherichia coli K-12 MG1655",
        "Biological_Process_GO_" : "ion transport;iron ion homeostasis",
        "shared_name" : "fepC",
        "Gene" : "fepC",
        "Fold_Change" : "NA",
        "cytoscape_alias_list" : [ "fepC" ],
        "vizmap_XAC_DIGE_first_neighbors_NODE_WIDTH" : "21.0",
        "SUID" : 546,
        "ID" : "fepC",
        "Cellular_Component_GO_" : "plasma membrane",
        "selected" : false,
        "canonicalName" : "fepC",
        "p_value_Top_Enriched_KEGG_" : "1.08832672451525e-06",
        "p_value" : "3.28341395382392e-05",
        "vizmap_XAC_DIGE_first_neighbors_NODE_HEIGHT" : "21.0",
        "Selected_CC" : "plasma membrane",
        "node_fillColor" : "204,204,204",
        "TaxID" : "83333",
        "p_value_Top_Enriched_BP_" : "0.132851774811709",
        "node_label" : "fepC",
        "Protein" : "Ferric enterobactin transport ATP-binding protein FepC",
        "Enriched_BP" : "ion transport(0.132851774811709);iron ion homeostasis(0.158934152579782)",
        "UniProt_ID" : "P23878",
        "Enriched_KEGG" : "ABC transporters - Organism-specific - Escherichia coli K-12 MG1655(1.38659723954027e-05);ABC transporters - General - Escherichia coli K-12 MG1655(1.08832672451525e-06)",
        "Degree_pp_" : 1,
        "name" : "fepC",
        "node_shape" : "ellipse",
        "node_size" : "21"
      },
      "position" : {
        "x" : 121.64413452148438,
        "y" : 1462.7933349609375
      },
      "selected" : false
    }, {
      "data" : {
        "id" : "545",
        "NODE_TYPE" : "DefaultNode",
        "Top_Enriched_BP" : "DNA-dependent DNA replication",
        "Top_Enriched_KEGG" : "Purine metabolism - Escherichia coli K-12 MG1655",
        "Biological_Process_GO_" : "base-excision repair;DNA repair;DNA replication;DNA-dependent DNA replication;nucleic acid phosphodiester bond hydrolysis",
        "shared_name" : "polA",
        "Gene" : "polA",
        "Fold_Change" : "NA",
        "cytoscape_alias_list" : [ "polA" ],
        "vizmap_XAC_DIGE_first_neighbors_NODE_WIDTH" : "21.0",
        "SUID" : 545,
        "ID" : "polA",
        "Cellular_Component_GO_" : "cytoplasm;nucleus",
        "selected" : false,
        "canonicalName" : "polA",
        "p_value_Top_Enriched_KEGG_" : "1.53420249072073e-18",
        "p_value" : "0.00761380570844226",
        "vizmap_XAC_DIGE_first_neighbors_NODE_HEIGHT" : "21.0",
        "Selected_CC" : "nucleus",
        "node_fillColor" : "204,204,204",
        "TaxID" : "83333",
        "p_value_Top_Enriched_BP_" : "0.0123796361572735",
        "node_label" : "polA",
        "Protein" : "DNA polymerase I",
        "Enriched_BP" : "base-excision repair(0.0901633978322075);DNA repair(0.140727150356219);DNA replication(0.0431266156641517);DNA-dependent DNA replication(0.0123796361572735);nucleic acid phosphodiester bond hydrolysis(0.0159924538848394)",
        "UniProt_ID" : "P00582",
        "Enriched_KEGG" : "Purine metabolism - Escherichia coli K-12 MG1655(1.53420249072073e-18);Homologous recombination - Escherichia coli K-12 MG1655(4.92129469880256e-05);Pyrimidine metabolism - Escherichia coli K-12 MG1655(1.24292742672715e-12);Nucleotide excision repair - Escherichia coli K-12 MG1655(0.00376753335575134);DNA replication - Escherichia coli K-12 MG1655(0.000428382536509376);Base excision repair - Escherichia coli K-12 MG1655(0.0187320271199478)",
        "Degree_pp_" : 1,
        "name" : "polA",
        "node_shape" : "ellipse",
        "node_size" : "21"
      },
      "position" : {
        "x" : 939.7673950195312,
        "y" : 1691.7674560546875
      },
      "selected" : false
    }, {
      "data" : {
        "id" : "544",
        "NODE_TYPE" : "DefaultNode",
        "Top_Enriched_BP" : "transcription, DNA-dependent",
        "Top_Enriched_KEGG" : "",
        "Biological_Process_GO_" : "cysteine biosynthetic process;transcription, DNA-dependent",
        "shared_name" : "cysB",
        "Gene" : "cysB",
        "Fold_Change" : "NA",
        "cytoscape_alias_list" : [ "cysB" ],
        "vizmap_XAC_DIGE_first_neighbors_NODE_WIDTH" : "21.0",
        "SUID" : 544,
        "ID" : "cysB",
        "Cellular_Component_GO_" : "cytoplasm;nucleus",
        "selected" : false,
        "canonicalName" : "cysB",
        "p_value_Top_Enriched_KEGG_" : "",
        "p_value" : "5.33681339261888e-06",
        "vizmap_XAC_DIGE_first_neighbors_NODE_HEIGHT" : "21.0",
        "Selected_CC" : "nucleus",
        "node_fillColor" : "204,204,204",
        "TaxID" : "83333",
        "p_value_Top_Enriched_BP_" : "0.0169253505779572",
        "node_label" : "cysB",
        "Protein" : "HTH-type transcriptional regulator CysB",
        "Enriched_BP" : "cysteine biosynthetic process(0.358574966186299);transcription, DNA-dependent(0.0169253505779572)",
        "UniProt_ID" : "P0A9F3",
        "Enriched_KEGG" : "",
        "Degree_pp_" : 1,
        "name" : "cysB",
        "node_shape" : "ellipse",
        "node_size" : "21"
      },
      "position" : {
        "x" : 693.7607421875,
        "y" : 3579.734130859375
      },
      "selected" : false
    }, {
      "data" : {
        "id" : "543",
        "NODE_TYPE" : "DefaultNode",
        "Top_Enriched_BP" : "cellular response to cadmium ion",
        "Top_Enriched_KEGG" : "",
        "Biological_Process_GO_" : "cellular response to cadmium ion;cellular response to hydrogen peroxide;single-species biofilm formation on inanimate substrate",
        "shared_name" : "ychH",
        "Gene" : "ychH",
        "Fold_Change" : "NA",
        "cytoscape_alias_list" : [ "ychH" ],
        "vizmap_XAC_DIGE_first_neighbors_NODE_WIDTH" : "21.0",
        "SUID" : 543,
        "ID" : "ychH",
        "Cellular_Component_GO_" : "NOT DEFINED",
        "selected" : false,
        "canonicalName" : "ychH",
        "p_value_Top_Enriched_KEGG_" : "",
        "p_value" : "2.74761551710945e-228",
        "vizmap_XAC_DIGE_first_neighbors_NODE_HEIGHT" : "21.0",
        "Selected_CC" : "",
        "node_fillColor" : "204,204,204",
        "TaxID" : "83333",
        "p_value_Top_Enriched_BP_" : "0.0839385555808196",
        "node_label" : "ychH",
        "Protein" : "Uncharacterized protein YchH",
        "Enriched_BP" : "cellular response to cadmium ion(0.0839385555808196);cellular response to hydrogen peroxide(0.276011513124483);single-species biofilm formation on inanimate substrate(0.21049283801354)",
        "UniProt_ID" : "P0AB49",
        "Enriched_KEGG" : "",
        "Degree_pp_" : 1,
        "name" : "ychH",
        "node_shape" : "ellipse",
        "node_size" : "21"
      },
      "position" : {
        "x" : 1172.9403076171875,
        "y" : 2302.7080078125
      },
      "selected" : false
    }, {
      "data" : {
        "id" : "542",
        "NODE_TYPE" : "DefaultNode",
        "Top_Enriched_BP" : "lipopolysaccharide biosynthetic process",
        "Top_Enriched_KEGG" : "Aminosugars metabolism - Escherichia coli K-12 MG1655",
        "Biological_Process_GO_" : "cell morphogenesis;lipid A biosynthetic process;lipopolysaccharide biosynthetic process;peptidoglycan biosynthetic process;regulation of cell shape;UDP-N-acetylglucosamine biosynthetic process",
        "shared_name" : "glmU",
        "Gene" : "glmU",
        "Fold_Change" : "NA",
        "cytoscape_alias_list" : [ "glmU" ],
        "vizmap_XAC_DIGE_first_neighbors_NODE_WIDTH" : "21.0",
        "SUID" : 542,
        "ID" : "glmU",
        "Cellular_Component_GO_" : "cytoplasm",
        "selected" : false,
        "canonicalName" : "glmU",
        "p_value_Top_Enriched_KEGG_" : "0.375967104028632",
        "p_value" : "0.0213740659726111",
        "vizmap_XAC_DIGE_first_neighbors_NODE_HEIGHT" : "21.0",
        "Selected_CC" : "cytoplasm",
        "node_fillColor" : "204,204,204",
        "TaxID" : "83333",
        "p_value_Top_Enriched_BP_" : "0.0535034906541534",
        "node_label" : "glmU",
        "Protein" : "Bifunctional protein GlmU",
        "Enriched_BP" : "cell morphogenesis(0.343118452434147);lipid A biosynthetic process(0.0925448124639585);lipopolysaccharide biosynthetic process(0.0535034906541534);peptidoglycan biosynthetic process(0.109790586545316);regulation of cell shape(0.156367233828396);UDP-N-acetylglucosamine biosynthetic process(0.293233956472472)",
        "UniProt_ID" : "P0ACC7",
        "Enriched_KEGG" : "Aminosugars metabolism - Escherichia coli K-12 MG1655(0.375967104028632)",
        "Degree_pp_" : 1,
        "name" : "glmU",
        "node_shape" : "ellipse",
        "node_size" : "21"
      },
      "position" : {
        "x" : 1290.1959228515625,
        "y" : 2273.724609375
      },
      "selected" : false
    }, {
      "data" : {
        "id" : "541",
        "NODE_TYPE" : "DefaultNode",
        "Top_Enriched_BP" : "transcription, DNA-dependent",
        "Top_Enriched_KEGG" : "",
        "Biological_Process_GO_" : "transcription, DNA-dependent",
        "shared_name" : "ydjF",
        "Gene" : "ydjF",
        "Fold_Change" : "NA",
        "cytoscape_alias_list" : [ "ydjF" ],
        "vizmap_XAC_DIGE_first_neighbors_NODE_WIDTH" : "21.0",
        "SUID" : 541,
        "ID" : "ydjF",
        "Cellular_Component_GO_" : "NOT DEFINED",
        "selected" : false,
        "canonicalName" : "ydjF",
        "p_value_Top_Enriched_KEGG_" : "",
        "p_value" : "0.00177032116899421",
        "vizmap_XAC_DIGE_first_neighbors_NODE_HEIGHT" : "21.0",
        "Selected_CC" : "",
        "node_fillColor" : "204,204,204",
        "TaxID" : "83333",
        "p_value_Top_Enriched_BP_" : "0.0169253505779572",
        "node_label" : "ydjF",
        "Protein" : "Uncharacterized HTH-type transcriptional regulator YdjF",
        "Enriched_BP" : "transcription, DNA-dependent(0.0169253505779572)",
        "UniProt_ID" : "P77721",
        "Enriched_KEGG" : "",
        "Degree_pp_" : 1,
        "name" : "ydjF",
        "node_shape" : "ellipse",
        "node_size" : "21"
      },
      "position" : {
        "x" : 669.3696899414062,
        "y" : 3457.111083984375
      },
      "selected" : false
    }, {
      "data" : {
        "id" : "540",
        "NODE_TYPE" : "DefaultNode",
        "Top_Enriched_BP" : "glycyl-tRNA aminoacylation",
        "Top_Enriched_KEGG" : "Glycine, serine and threonine metabolism - Escherichia coli K-12 MG1655",
        "Biological_Process_GO_" : "glycyl-tRNA aminoacylation",
        "shared_name" : "glyQ",
        "Gene" : "glyQ",
        "Fold_Change" : "NA",
        "cytoscape_alias_list" : [ "glyQ" ],
        "vizmap_XAC_DIGE_first_neighbors_NODE_WIDTH" : "21.0",
        "SUID" : 540,
        "ID" : "glyQ",
        "Cellular_Component_GO_" : "cytoplasm",
        "selected" : false,
        "canonicalName" : "glyQ",
        "p_value_Top_Enriched_KEGG_" : "0.000335559499507544",
        "p_value" : "0.0103447525362175",
        "vizmap_XAC_DIGE_first_neighbors_NODE_HEIGHT" : "21.0",
        "Selected_CC" : "cytoplasm",
        "node_fillColor" : "204,204,204",
        "TaxID" : "83333",
        "p_value_Top_Enriched_BP_" : "0.343118452434147",
        "node_label" : "glyQ",
        "Protein" : "Glycine--tRNA ligase alpha subunit",
        "Enriched_BP" : "glycyl-tRNA aminoacylation(0.343118452434147)",
        "UniProt_ID" : "P00960",
        "Enriched_KEGG" : "Glycine, serine and threonine metabolism - Escherichia coli K-12 MG1655(0.000335559499507544);Aminoacyl-tRNA biosynthesis - Escherichia coli K-12 MG1655(0.0666171612985538)",
        "Degree_pp_" : 1,
        "name" : "glyQ",
        "node_shape" : "ellipse",
        "node_size" : "21"
      },
      "position" : {
        "x" : 1579.6328125,
        "y" : 2391.6357421875
      },
      "selected" : false
    }, {
      "data" : {
        "id" : "539",
        "NODE_TYPE" : "DefaultNode",
        "Top_Enriched_BP" : "carbohydrate metabolic process",
        "Top_Enriched_KEGG" : "",
        "Biological_Process_GO_" : "carbohydrate metabolic process",
        "shared_name" : "ybgL",
        "Gene" : "ybgL",
        "Fold_Change" : "NA",
        "cytoscape_alias_list" : [ "ybgL" ],
        "vizmap_XAC_DIGE_first_neighbors_NODE_WIDTH" : "21.0",
        "SUID" : 539,
        "ID" : "ybgL",
        "Cellular_Component_GO_" : "NOT DEFINED",
        "selected" : false,
        "canonicalName" : "ybgL",
        "p_value_Top_Enriched_KEGG_" : "",
        "p_value" : "1.98820504349292e-15",
        "vizmap_XAC_DIGE_first_neighbors_NODE_HEIGHT" : "21.0",
        "Selected_CC" : "",
        "node_fillColor" : "204,204,204",
        "TaxID" : "83333",
        "p_value_Top_Enriched_BP_" : "0.0305620776377642",
        "node_label" : "ybgL",
        "Protein" : "UPF0271 protein YbgL",
        "Enriched_BP" : "carbohydrate metabolic process(0.0305620776377642)",
        "UniProt_ID" : "P75746",
        "Enriched_KEGG" : "",
        "Degree_pp_" : 1,
        "name" : "ybgL",
        "node_shape" : "ellipse",
        "node_size" : "21"
      },
      "position" : {
        "x" : 1291.4803466796875,
        "y" : 2074.8134765625
      },
      "selected" : false
    }, {
      "data" : {
        "id" : "538",
        "NODE_TYPE" : "DefaultNode",
        "Top_Enriched_BP" : "tRNA wobble guanine modification",
        "Top_Enriched_KEGG" : "",
        "Biological_Process_GO_" : "queuosine biosynthetic process;tRNA wobble guanine modification",
        "shared_name" : "queA",
        "Gene" : "queA",
        "Fold_Change" : "NA",
        "cytoscape_alias_list" : [ "queA" ],
        "vizmap_XAC_DIGE_first_neighbors_NODE_WIDTH" : "21.0",
        "SUID" : 538,
        "ID" : "queA",
        "Cellular_Component_GO_" : "cytoplasm",
        "selected" : false,
        "canonicalName" : "queA",
        "p_value_Top_Enriched_KEGG_" : "",
        "p_value" : "4.84041877898408e-08",
        "vizmap_XAC_DIGE_first_neighbors_NODE_HEIGHT" : "21.0",
        "Selected_CC" : "cytoplasm",
        "node_fillColor" : "204,204,204",
        "TaxID" : "83333",
        "p_value_Top_Enriched_BP_" : "0.0438923395445135",
        "node_label" : "queA",
        "Protein" : "S-adenosylmethionine:tRNA ribosyltransferase-isomerase",
        "Enriched_BP" : "queuosine biosynthetic process(0.044662497444879);tRNA wobble guanine modification(0.0438923395445135)",
        "UniProt_ID" : "P0A7F9",
        "Enriched_KEGG" : "",
        "Degree_pp_" : 1,
        "name" : "queA",
        "node_shape" : "ellipse",
        "node_size" : "21"
      },
      "position" : {
        "x" : 1374.6282958984375,
        "y" : 2319.18701171875
      },
      "selected" : false
    }, {
      "data" : {
        "id" : "537",
        "NODE_TYPE" : "DefaultNode",
        "Top_Enriched_BP" : "UTP biosynthetic process",
        "Top_Enriched_KEGG" : "Purine metabolism - Escherichia coli K-12 MG1655",
        "Biological_Process_GO_" : "CTP biosynthetic process;GTP biosynthetic process;UTP biosynthetic process",
        "shared_name" : "ndk",
        "Gene" : "ndk",
        "Fold_Change" : "NA",
        "cytoscape_alias_list" : [ "ndk" ],
        "vizmap_XAC_DIGE_first_neighbors_NODE_WIDTH" : "21.0",
        "SUID" : 537,
        "ID" : "ndk",
        "Cellular_Component_GO_" : "cytoplasm",
        "selected" : false,
        "canonicalName" : "ndk",
        "p_value_Top_Enriched_KEGG_" : "1.53420249072073e-18",
        "p_value" : "1.16924680211429e-22",
        "vizmap_XAC_DIGE_first_neighbors_NODE_HEIGHT" : "21.0",
        "Selected_CC" : "cytoplasm",
        "node_fillColor" : "204,204,204",
        "TaxID" : "83333",
        "p_value_Top_Enriched_BP_" : "0.234811106343162",
        "node_label" : "ndk",
        "Protein" : "Nucleoside diphosphate kinase",
        "Enriched_BP" : "CTP biosynthetic process(0.256592201912377);GTP biosynthetic process(0.234811106343162);UTP biosynthetic process(0.234811106343162)",
        "UniProt_ID" : "P0A763",
        "Enriched_KEGG" : "Purine metabolism - Escherichia coli K-12 MG1655(1.53420249072073e-18);Pyrimidine metabolism - Escherichia coli K-12 MG1655(1.24292742672715e-12)",
        "Degree_pp_" : 1,
        "name" : "ndk",
        "node_shape" : "ellipse",
        "node_size" : "21"
      },
      "position" : {
        "x" : 818.755126953125,
        "y" : 1803.575439453125
      },
      "selected" : false
    }, {
      "data" : {
        "id" : "536",
        "NODE_TYPE" : "DefaultNode",
        "Top_Enriched_BP" : "transcription, DNA-dependent",
        "Top_Enriched_KEGG" : "",
        "Biological_Process_GO_" : "transcription, DNA-dependent",
        "shared_name" : "fur",
        "Gene" : "fur",
        "Fold_Change" : "NA",
        "cytoscape_alias_list" : [ "fur" ],
        "vizmap_XAC_DIGE_first_neighbors_NODE_WIDTH" : "21.0",
        "SUID" : 536,
        "ID" : "fur",
        "Cellular_Component_GO_" : "cytoplasm;nucleus",
        "selected" : false,
        "canonicalName" : "fur",
        "p_value_Top_Enriched_KEGG_" : "",
        "p_value" : "0.00148894225111529",
        "vizmap_XAC_DIGE_first_neighbors_NODE_HEIGHT" : "21.0",
        "Selected_CC" : "nucleus",
        "node_fillColor" : "204,204,204",
        "TaxID" : "83333",
        "p_value_Top_Enriched_BP_" : "0.0169253505779572",
        "node_label" : "fur",
        "Protein" : "Ferric uptake regulation protein",
        "Enriched_BP" : "transcription, DNA-dependent(0.0169253505779572)",
        "UniProt_ID" : "P0A9A9",
        "Enriched_KEGG" : "",
        "Degree_pp_" : 1,
        "name" : "fur",
        "node_shape" : "ellipse",
        "node_size" : "21"
      },
      "position" : {
        "x" : 373.33319091796875,
        "y" : 3900.162109375
      },
      "selected" : false
    }, {
      "data" : {
        "id" : "535",
        "NODE_TYPE" : "DefaultNode",
        "Top_Enriched_BP" : "queuosine biosynthetic process",
        "Top_Enriched_KEGG" : "",
        "Biological_Process_GO_" : "queuosine biosynthetic process",
        "shared_name" : "queC",
        "Gene" : "queC",
        "Fold_Change" : "NA",
        "cytoscape_alias_list" : [ "queC" ],
        "vizmap_XAC_DIGE_first_neighbors_NODE_WIDTH" : "21.0",
        "SUID" : 535,
        "ID" : "queC",
        "Cellular_Component_GO_" : "NOT DEFINED",
        "selected" : false,
        "canonicalName" : "queC",
        "p_value_Top_Enriched_KEGG_" : "",
        "p_value" : "0.0213740659726111",
        "vizmap_XAC_DIGE_first_neighbors_NODE_HEIGHT" : "21.0",
        "Selected_CC" : "",
        "node_fillColor" : "204,204,204",
        "TaxID" : "83333",
        "p_value_Top_Enriched_BP_" : "0.044662497444879",
        "node_label" : "queC",
        "Protein" : "7-cyano-7-deazaguanine synthase",
        "Enriched_BP" : "queuosine biosynthetic process(0.044662497444879)",
        "UniProt_ID" : "P77756",
        "Enriched_KEGG" : "",
        "Degree_pp_" : 1,
        "name" : "queC",
        "node_shape" : "ellipse",
        "node_size" : "21"
      },
      "position" : {
        "x" : 437.3902587890625,
        "y" : 2527.30615234375
      },
      "selected" : false
    }, {
      "data" : {
        "id" : "534",
        "NODE_TYPE" : "DefaultNode",
        "Top_Enriched_BP" : "fatty acid catabolic process",
        "Top_Enriched_KEGG" : "Biosynthesis of unsaturated fatty acids - Escherichia coli K-12 MG1655",
        "Biological_Process_GO_" : "acyl-CoA metabolic process;fatty acid catabolic process",
        "shared_name" : "tesB",
        "Gene" : "tesB",
        "Fold_Change" : "NA",
        "cytoscape_alias_list" : [ "tesB" ],
        "vizmap_XAC_DIGE_first_neighbors_NODE_WIDTH" : "21.0",
        "SUID" : 534,
        "ID" : "tesB",
        "Cellular_Component_GO_" : "NOT DEFINED",
        "selected" : false,
        "canonicalName" : "tesB",
        "p_value_Top_Enriched_KEGG_" : "0.153487168215879",
        "p_value" : "1.16924680211429e-22",
        "vizmap_XAC_DIGE_first_neighbors_NODE_HEIGHT" : "21.0",
        "Selected_CC" : "",
        "node_fillColor" : "204,204,204",
        "TaxID" : "83333",
        "p_value_Top_Enriched_BP_" : "0.0438923395445135",
        "node_label" : "tesB",
        "Protein" : "Acyl-CoA thioesterase 2",
        "Enriched_BP" : "acyl-CoA metabolic process(0.120390957379067);fatty acid catabolic process(0.0438923395445135)",
        "UniProt_ID" : "P0AGG2",
        "Enriched_KEGG" : "Biosynthesis of unsaturated fatty acids - Escherichia coli K-12 MG1655(0.153487168215879)",
        "Degree_pp_" : 1,
        "name" : "tesB",
        "node_shape" : "ellipse",
        "node_size" : "21"
      },
      "position" : {
        "x" : 1233.42919921875,
        "y" : 2531.646484375
      },
      "selected" : false
    }, {
      "data" : {
        "id" : "533",
        "NODE_TYPE" : "DefaultNode",
        "Top_Enriched_BP" : "SOS response",
        "Top_Enriched_KEGG" : "",
        "Biological_Process_GO_" : "DNA repair;SOS response",
        "shared_name" : "yebG",
        "Gene" : "yebG",
        "Fold_Change" : "NA",
        "cytoscape_alias_list" : [ "yebG" ],
        "vizmap_XAC_DIGE_first_neighbors_NODE_WIDTH" : "21.0",
        "SUID" : 533,
        "ID" : "yebG",
        "Cellular_Component_GO_" : "NOT DEFINED",
        "selected" : false,
        "canonicalName" : "yebG",
        "p_value_Top_Enriched_KEGG_" : "",
        "p_value" : "4.84041877898408e-08",
        "vizmap_XAC_DIGE_first_neighbors_NODE_HEIGHT" : "21.0",
        "Selected_CC" : "",
        "node_fillColor" : "204,204,204",
        "TaxID" : "83333",
        "p_value_Top_Enriched_BP_" : "0.105183168305544",
        "node_label" : "yebG",
        "Protein" : "Uncharacterized protein YebG",
        "Enriched_BP" : "DNA repair(0.140727150356219);SOS response(0.105183168305544)",
        "UniProt_ID" : "P0ACY9",
        "Enriched_KEGG" : "",
        "Degree_pp_" : 1,
        "name" : "yebG",
        "node_shape" : "ellipse",
        "node_size" : "21"
      },
      "position" : {
        "x" : 870.5101928710938,
        "y" : 1739.5294189453125
      },
      "selected" : false
    }, {
      "data" : {
        "id" : "532",
        "NODE_TYPE" : "DefaultNode",
        "Top_Enriched_BP" : "bacterial-type flagellar cell motility",
        "Top_Enriched_KEGG" : "",
        "Biological_Process_GO_" : "bacterial-type flagellar cell motility",
        "shared_name" : "fdrA",
        "Gene" : "fdrA",
        "Fold_Change" : "NA",
        "cytoscape_alias_list" : [ "fdrA" ],
        "vizmap_XAC_DIGE_first_neighbors_NODE_WIDTH" : "21.0",
        "SUID" : 532,
        "ID" : "fdrA",
        "Cellular_Component_GO_" : "plasma membrane",
        "selected" : false,
        "canonicalName" : "fdrA",
        "p_value_Top_Enriched_KEGG_" : "",
        "p_value" : "8.9218325673069e-68",
        "vizmap_XAC_DIGE_first_neighbors_NODE_HEIGHT" : "21.0",
        "Selected_CC" : "plasma membrane",
        "node_fillColor" : "204,204,204",
        "TaxID" : "83333",
        "p_value_Top_Enriched_BP_" : "0.00795759622813043",
        "node_label" : "fdrA",
        "Protein" : "Protein FdrA",
        "Enriched_BP" : "bacterial-type flagellar cell motility(0.00795759622813043)",
        "UniProt_ID" : "Q47208",
        "Enriched_KEGG" : "",
        "Degree_pp_" : 1,
        "name" : "fdrA",
        "node_shape" : "ellipse",
        "node_size" : "21"
      },
      "position" : {
        "x" : 8.893264770507812,
        "y" : 2415.095947265625
      },
      "selected" : false
    }, {
      "data" : {
        "id" : "531",
        "NODE_TYPE" : "DefaultNode",
        "Top_Enriched_BP" : "amino acid transport",
        "Top_Enriched_KEGG" : "",
        "Biological_Process_GO_" : "amino acid transport",
        "shared_name" : "yahN",
        "Gene" : "yahN",
        "Fold_Change" : "NA",
        "cytoscape_alias_list" : [ "yahN" ],
        "vizmap_XAC_DIGE_first_neighbors_NODE_WIDTH" : "21.0",
        "SUID" : 531,
        "ID" : "yahN",
        "Cellular_Component_GO_" : "plasma membrane",
        "selected" : false,
        "canonicalName" : "yahN",
        "p_value_Top_Enriched_KEGG_" : "",
        "p_value" : "8.9218325673069e-68",
        "vizmap_XAC_DIGE_first_neighbors_NODE_HEIGHT" : "21.0",
        "Selected_CC" : "plasma membrane",
        "node_fillColor" : "204,204,204",
        "TaxID" : "83333",
        "p_value_Top_Enriched_BP_" : "0.176432730047659",
        "node_label" : "yahN",
        "Protein" : "Uncharacterized membrane protein YahN",
        "Enriched_BP" : "amino acid transport(0.176432730047659)",
        "UniProt_ID" : "P75693",
        "Enriched_KEGG" : "",
        "Degree_pp_" : 1,
        "name" : "yahN",
        "node_shape" : "ellipse",
        "node_size" : "21"
      },
      "position" : {
        "x" : 743.305908203125,
        "y" : 1643.3885498046875
      },
      "selected" : false
    }, {
      "data" : {
        "id" : "530",
        "NODE_TYPE" : "DefaultNode",
        "Top_Enriched_BP" : "fatty acid biosynthetic process",
        "Top_Enriched_KEGG" : "Fatty acid biosynthesis - Escherichia coli K-12 MG1655",
        "Biological_Process_GO_" : "fatty acid biosynthetic process",
        "shared_name" : "fabF",
        "Gene" : "fabF",
        "Fold_Change" : "NA",
        "cytoscape_alias_list" : [ "" ],
        "vizmap_XAC_DIGE_first_neighbors_NODE_WIDTH" : "21.0",
        "SUID" : 530,
        "ID" : "",
        "Cellular_Component_GO_" : "cytosol",
        "selected" : false,
        "canonicalName" : "fabF",
        "p_value_Top_Enriched_KEGG_" : "0.00127235447460233",
        "p_value" : "5.8091023952349e-13",
        "vizmap_XAC_DIGE_first_neighbors_NODE_HEIGHT" : "21.0",
        "Selected_CC" : "cytosol",
        "node_fillColor" : "204,204,204",
        "TaxID" : "83333",
        "p_value_Top_Enriched_BP_" : "0.225064878820861",
        "node_label" : "fabF",
        "Protein" : "3-oxoacyl-[acyl-carrier-protein] synthase 2",
        "Enriched_BP" : "fatty acid biosynthetic process(0.225064878820861)",
        "UniProt_ID" : "P0AAI5",
        "Enriched_KEGG" : "Fatty acid biosynthesis - Escherichia coli K-12 MG1655(0.00127235447460233)",
        "Degree_pp_" : 1,
        "name" : "fabF",
        "node_shape" : "ellipse",
        "node_size" : "21"
      },
      "position" : {
        "x" : 273.6203918457031,
        "y" : 2548.474609375
      },
      "selected" : false
    }, {
      "data" : {
        "id" : "529",
        "NODE_TYPE" : "DefaultNode",
        "Top_Enriched_BP" : "Mo-molybdopterin cofactor biosynthetic process",
        "Top_Enriched_KEGG" : "",
        "Biological_Process_GO_" : "Mo-molybdopterin cofactor biosynthetic process",
        "shared_name" : "moaC",
        "Gene" : "moaC",
        "Fold_Change" : "NA",
        "cytoscape_alias_list" : [ "moaC" ],
        "vizmap_XAC_DIGE_first_neighbors_NODE_WIDTH" : "21.0",
        "SUID" : 529,
        "ID" : "moaC",
        "Cellular_Component_GO_" : "NOT DEFINED",
        "selected" : false,
        "canonicalName" : "moaC",
        "p_value_Top_Enriched_KEGG_" : "",
        "p_value" : "0.0213740659726111",
        "vizmap_XAC_DIGE_first_neighbors_NODE_HEIGHT" : "21.0",
        "Selected_CC" : "",
        "node_fillColor" : "204,204,204",
        "TaxID" : "83333",
        "p_value_Top_Enriched_BP_" : "0.0482226131489517",
        "node_label" : "moaC",
        "Protein" : "Cyclic pyranopterin monophosphate synthase accessory protein",
        "Enriched_BP" : "Mo-molybdopterin cofactor biosynthetic process(0.0482226131489517)",
        "UniProt_ID" : "P0A738",
        "Enriched_KEGG" : "",
        "Degree_pp_" : 1,
        "name" : "moaC",
        "node_shape" : "ellipse",
        "node_size" : "21"
      },
      "position" : {
        "x" : 1136.532470703125,
        "y" : 2868.20849609375
      },
      "selected" : false
    }, {
      "data" : {
        "id" : "528",
        "NODE_TYPE" : "DefaultNode",
        "Top_Enriched_BP" : "ATP catabolic process",
        "Top_Enriched_KEGG" : "ABC transporters - General - Escherichia coli K-12 MG1655",
        "Biological_Process_GO_" : "ATP catabolic process",
        "shared_name" : "metN",
        "Gene" : "metN",
        "Fold_Change" : "NA",
        "cytoscape_alias_list" : [ "metN" ],
        "vizmap_XAC_DIGE_first_neighbors_NODE_WIDTH" : "21.0",
        "SUID" : 528,
        "ID" : "metN",
        "Cellular_Component_GO_" : "cell wall",
        "selected" : false,
        "canonicalName" : "metN",
        "p_value_Top_Enriched_KEGG_" : "1.08832672451525e-06",
        "p_value" : "0.000522538689216344",
        "vizmap_XAC_DIGE_first_neighbors_NODE_HEIGHT" : "21.0",
        "Selected_CC" : "cell wall",
        "node_fillColor" : "204,204,204",
        "TaxID" : "83333",
        "p_value_Top_Enriched_BP_" : "1.3540510931143e-05",
        "node_label" : "metN",
        "Protein" : "Methionine import ATP-binding protein MetN",
        "Enriched_BP" : "ATP catabolic process(1.3540510931143e-05)",
        "UniProt_ID" : "P30750",
        "Enriched_KEGG" : "ABC transporters - Organism-specific - Escherichia coli K-12 MG1655(1.38659723954027e-05);ABC transporters - General - Escherichia coli K-12 MG1655(1.08832672451525e-06)",
        "Degree_pp_" : 1,
        "name" : "metN",
        "node_shape" : "ellipse",
        "node_size" : "21"
      },
      "position" : {
        "x" : 329.1817626953125,
        "y" : 1525.2042236328125
      },
      "selected" : false
    }, {
      "data" : {
        "id" : "527",
        "NODE_TYPE" : "DefaultNode",
        "Top_Enriched_BP" : "chemotaxis",
        "Top_Enriched_KEGG" : "ABC transporters - General - Escherichia coli K-12 MG1655",
        "Biological_Process_GO_" : "carbohydrate transport;chemotaxis",
        "shared_name" : "rbsB",
        "Gene" : "rbsB",
        "Fold_Change" : "NA",
        "cytoscape_alias_list" : [ "rbsB" ],
        "vizmap_XAC_DIGE_first_neighbors_NODE_WIDTH" : "21.0",
        "SUID" : 527,
        "ID" : "rbsB",
        "Cellular_Component_GO_" : "NOT DEFINED",
        "selected" : false,
        "canonicalName" : "rbsB",
        "p_value_Top_Enriched_KEGG_" : "1.08832672451525e-06",
        "p_value" : "0.00177032116899421",
        "vizmap_XAC_DIGE_first_neighbors_NODE_HEIGHT" : "21.0",
        "Selected_CC" : "",
        "node_fillColor" : "204,204,204",
        "TaxID" : "83333",
        "p_value_Top_Enriched_BP_" : "0.0673181214952033",
        "node_label" : "rbsB",
        "Protein" : "D-ribose-binding periplasmic protein",
        "Enriched_BP" : "carbohydrate transport(0.276195807479088);chemotaxis(0.0673181214952033)",
        "UniProt_ID" : "P02925",
        "Enriched_KEGG" : "ABC transporters - Organism-specific - Escherichia coli K-12 MG1655(1.38659723954027e-05);Bacterial chemotaxis - Organism-specific - Escherichia coli K-12 MG1655(0.0500583902330778);ABC transporters - General - Escherichia coli K-12 MG1655(1.08832672451525e-06)",
        "Degree_pp_" : 1,
        "name" : "rbsB",
        "node_shape" : "ellipse",
        "node_size" : "21"
      },
      "position" : {
        "x" : 192.94873046875,
        "y" : 2398.806884765625
      },
      "selected" : false
    }, {
      "data" : {
        "id" : "526",
        "NODE_TYPE" : "DefaultNode",
        "Top_Enriched_BP" : "maltose metabolic process",
        "Top_Enriched_KEGG" : "Galactose metabolism - Escherichia coli K-12 MG1655",
        "Biological_Process_GO_" : "alpha-glucan catabolic process;cellular oligosaccharide catabolic process;maltose metabolic process",
        "shared_name" : "malZ",
        "Gene" : "malZ",
        "Fold_Change" : "NA",
        "cytoscape_alias_list" : [ "malZ" ],
        "vizmap_XAC_DIGE_first_neighbors_NODE_WIDTH" : "21.0",
        "SUID" : 526,
        "ID" : "malZ",
        "Cellular_Component_GO_" : "cytoplasm",
        "selected" : false,
        "canonicalName" : "malZ",
        "p_value_Top_Enriched_KEGG_" : "0.0315542242963082",
        "p_value" : "2.26021722371244e-09",
        "vizmap_XAC_DIGE_first_neighbors_NODE_HEIGHT" : "21.0",
        "Selected_CC" : "cytoplasm",
        "node_fillColor" : "204,204,204",
        "TaxID" : "83333",
        "p_value_Top_Enriched_BP_" : "0.0438923395445135",
        "node_label" : "malZ",
        "Protein" : "Maltodextrin glucosidase",
        "Enriched_BP" : "alpha-glucan catabolic process(0.120390957379067);cellular oligosaccharide catabolic process(0.0839385555808196);maltose metabolic process(0.0438923395445135)",
        "UniProt_ID" : "P21517",
        "Enriched_KEGG" : "Starch and sucrose metabolism - Escherichia coli K-12 MG1655(0.114143827491376);Galactose metabolism - Escherichia coli K-12 MG1655(0.0315542242963082)",
        "Degree_pp_" : 1,
        "name" : "malZ",
        "node_shape" : "ellipse",
        "node_size" : "21"
      },
      "position" : {
        "x" : 472.1732177734375,
        "y" : 1714.9677734375
      },
      "selected" : false
    }, {
      "data" : {
        "id" : "525",
        "NODE_TYPE" : "DefaultNode",
        "Top_Enriched_BP" : "IMP salvage",
        "Top_Enriched_KEGG" : "Purine metabolism - Escherichia coli K-12 MG1655",
        "Biological_Process_GO_" : "IMP salvage",
        "shared_name" : "gsk",
        "Gene" : "gsk",
        "Fold_Change" : "NA",
        "cytoscape_alias_list" : [ "gsk" ],
        "vizmap_XAC_DIGE_first_neighbors_NODE_WIDTH" : "21.0",
        "SUID" : 525,
        "ID" : "gsk",
        "Cellular_Component_GO_" : "NOT DEFINED",
        "selected" : false,
        "canonicalName" : "gsk",
        "p_value_Top_Enriched_KEGG_" : "1.53420249072073e-18",
        "p_value" : "2.26021722371244e-09",
        "vizmap_XAC_DIGE_first_neighbors_NODE_HEIGHT" : "21.0",
        "Selected_CC" : "",
        "node_fillColor" : "204,204,204",
        "TaxID" : "83333",
        "p_value_Top_Enriched_BP_" : "0.21049283801354",
        "node_label" : "gsk",
        "Protein" : "Inosine-guanosine kinase",
        "Enriched_BP" : "IMP salvage(0.21049283801354)",
        "UniProt_ID" : "P0AEW6",
        "Enriched_KEGG" : "Purine metabolism - Escherichia coli K-12 MG1655(1.53420249072073e-18)",
        "Degree_pp_" : 1,
        "name" : "gsk",
        "node_shape" : "ellipse",
        "node_size" : "21"
      },
      "position" : {
        "x" : 573.2772216796875,
        "y" : 2597.2880859375
      },
      "selected" : false
    }, {
      "data" : {
        "id" : "524",
        "NODE_TYPE" : "DefaultNode",
        "Top_Enriched_BP" : "",
        "Top_Enriched_KEGG" : "",
        "Biological_Process_GO_" : "NOTDEFINED",
        "shared_name" : "yedN",
        "Gene" : "yedN",
        "Fold_Change" : "NA",
        "cytoscape_alias_list" : [ "yedN" ],
        "vizmap_XAC_DIGE_first_neighbors_NODE_WIDTH" : "21.0",
        "SUID" : 524,
        "ID" : "yedN",
        "Cellular_Component_GO_" : "NOT DEFINED",
        "selected" : false,
        "canonicalName" : "yedN",
        "p_value_Top_Enriched_KEGG_" : "",
        "p_value" : "1.16924680211429e-22",
        "vizmap_XAC_DIGE_first_neighbors_NODE_HEIGHT" : "21.0",
        "Selected_CC" : "",
        "node_fillColor" : "204,204,204",
        "TaxID" : "83333",
        "p_value_Top_Enriched_BP_" : "",
        "node_label" : "yedN",
        "Protein" : "Putative uncharacterized protein YedN",
        "Enriched_BP" : "",
        "UniProt_ID" : "P76321",
        "Enriched_KEGG" : "",
        "Degree_pp_" : 1,
        "name" : "yedN",
        "node_shape" : "ellipse",
        "node_size" : "21"
      },
      "position" : {
        "x" : 756.0048217773438,
        "y" : 2971.369873046875
      },
      "selected" : false
    }, {
      "data" : {
        "id" : "523",
        "NODE_TYPE" : "DefaultNode",
        "Top_Enriched_BP" : "transcription, DNA-dependent",
        "Top_Enriched_KEGG" : "",
        "Biological_Process_GO_" : "chromosome condensation;transcription, DNA-dependent",
        "shared_name" : "hupB",
        "Gene" : "hupB",
        "Fold_Change" : "NA",
        "cytoscape_alias_list" : [ "hupB" ],
        "vizmap_XAC_DIGE_first_neighbors_NODE_WIDTH" : "22.0",
        "SUID" : 523,
        "ID" : "hupB",
        "Cellular_Component_GO_" : "NOT DEFINED",
        "selected" : false,
        "canonicalName" : "hupB",
        "p_value_Top_Enriched_KEGG_" : "",
        "p_value" : "0.00743897975008952",
        "vizmap_XAC_DIGE_first_neighbors_NODE_HEIGHT" : "22.0",
        "Selected_CC" : "",
        "node_fillColor" : "204,204,204",
        "TaxID" : "83333",
        "p_value_Top_Enriched_BP_" : "0.0169253505779572",
        "node_label" : "hupB",
        "Protein" : "DNA-binding protein HU-beta",
        "Enriched_BP" : "chromosome condensation(0.238816469404533);transcription, DNA-dependent(0.0169253505779572)",
        "UniProt_ID" : "P0ACF4",
        "Enriched_KEGG" : "",
        "Degree_pp_" : 2,
        "name" : "hupB",
        "node_shape" : "ellipse",
        "node_size" : "22"
      },
      "position" : {
        "x" : 106.90718078613281,
        "y" : 3757.754150390625
      },
      "selected" : false
    }, {
      "data" : {
        "id" : "522",
        "NODE_TYPE" : "DefaultNode",
        "Top_Enriched_BP" : "",
        "Top_Enriched_KEGG" : "",
        "Biological_Process_GO_" : "NOTDEFINED",
        "shared_name" : "ycaR",
        "Gene" : "ycaR",
        "Fold_Change" : "NA",
        "cytoscape_alias_list" : [ "ycaR" ],
        "vizmap_XAC_DIGE_first_neighbors_NODE_WIDTH" : "21.0",
        "SUID" : 522,
        "ID" : "ycaR",
        "Cellular_Component_GO_" : "NOT DEFINED",
        "selected" : false,
        "canonicalName" : "ycaR",
        "p_value_Top_Enriched_KEGG_" : "",
        "p_value" : "8.52923751732994e-108",
        "vizmap_XAC_DIGE_first_neighbors_NODE_HEIGHT" : "21.0",
        "Selected_CC" : "",
        "node_fillColor" : "204,204,204",
        "TaxID" : "83333",
        "p_value_Top_Enriched_BP_" : "",
        "node_label" : "ycaR",
        "Protein" : "UPF0434 protein YcaR",
        "Enriched_BP" : "",
        "UniProt_ID" : "P0AAZ7",
        "Enriched_KEGG" : "",
        "Degree_pp_" : 1,
        "name" : "ycaR",
        "node_shape" : "ellipse",
        "node_size" : "21"
      },
      "position" : {
        "x" : 18.312766075134277,
        "y" : 2638.873779296875
      },
      "selected" : false
    }, {
      "data" : {
        "id" : "521",
        "NODE_TYPE" : "DefaultNode",
        "Top_Enriched_BP" : "extracellular polysaccharide biosynthetic process",
        "Top_Enriched_KEGG" : "Polyketide sugar unit biosynthesis - Escherichia coli K-12 MG1655",
        "Biological_Process_GO_" : "dTDP-rhamnose biosynthetic process;extracellular polysaccharide biosynthetic process;O antigen biosynthetic process",
        "shared_name" : "rmlA1",
        "Gene" : "rmlA1",
        "Fold_Change" : "NA",
        "cytoscape_alias_list" : [ "rmlA1" ],
        "vizmap_XAC_DIGE_first_neighbors_NODE_WIDTH" : "21.0",
        "SUID" : 521,
        "ID" : "rmlA1",
        "Cellular_Component_GO_" : "cytosol",
        "selected" : false,
        "canonicalName" : "rmlA1",
        "p_value_Top_Enriched_KEGG_" : "0.00192306175410366",
        "p_value" : "5.52114829051181e-11",
        "vizmap_XAC_DIGE_first_neighbors_NODE_HEIGHT" : "21.0",
        "Selected_CC" : "cytosol",
        "node_fillColor" : "204,204,204",
        "TaxID" : "83333",
        "p_value_Top_Enriched_BP_" : "0.102298864015851",
        "node_label" : "rmlA1",
        "Protein" : "Glucose-1-phosphate thymidylyltransferase 1",
        "Enriched_BP" : "dTDP-rhamnose biosynthetic process(0.256592201912377);extracellular polysaccharide biosynthetic process(0.102298864015851);O antigen biosynthetic process(0.220431943401468)",
        "UniProt_ID" : "P37744",
        "Enriched_KEGG" : "Streptomycin biosynthesis - Escherichia coli K-12 MG1655(0.016816069916784);Nucleotide sugars metabolism - Escherichia coli K-12 MG1655(0.0097088452761559);Polyketide sugar unit biosynthesis - Escherichia coli K-12 MG1655(0.00192306175410366)",
        "Degree_pp_" : 1,
        "name" : "rmlA1",
        "node_shape" : "ellipse",
        "node_size" : "21"
      },
      "position" : {
        "x" : -171.21832275390625,
        "y" : 2391.6357421875
      },
      "selected" : false
    }, {
      "data" : {
        "id" : "520",
        "NODE_TYPE" : "DefaultNode",
        "Top_Enriched_BP" : "GTP catabolic process",
        "Top_Enriched_KEGG" : "",
        "Biological_Process_GO_" : "GTP catabolic process;selenocysteine incorporation;selenocysteine metabolic process",
        "shared_name" : "selB",
        "Gene" : "selB",
        "Fold_Change" : "NA",
        "cytoscape_alias_list" : [ "selB" ],
        "vizmap_XAC_DIGE_first_neighbors_NODE_WIDTH" : "21.0",
        "SUID" : 520,
        "ID" : "selB",
        "Cellular_Component_GO_" : "cytoplasm",
        "selected" : false,
        "canonicalName" : "selB",
        "p_value_Top_Enriched_KEGG_" : "",
        "p_value" : "0.000121212817017118",
        "vizmap_XAC_DIGE_first_neighbors_NODE_HEIGHT" : "21.0",
        "Selected_CC" : "cytoplasm",
        "node_fillColor" : "204,204,204",
        "TaxID" : "83333",
        "p_value_Top_Enriched_BP_" : "0.0263550008810345",
        "node_label" : "selB",
        "Protein" : "Selenocysteine-specific elongation factor",
        "Enriched_BP" : "GTP catabolic process(0.0263550008810345);selenocysteine incorporation(0.256592201912377);selenocysteine metabolic process(0.0438923395445135)",
        "UniProt_ID" : "P14081",
        "Enriched_KEGG" : "",
        "Degree_pp_" : 1,
        "name" : "selB",
        "node_shape" : "ellipse",
        "node_size" : "21"
      },
      "position" : {
        "x" : 598.475830078125,
        "y" : 2517.42724609375
      },
      "selected" : false
    }, {
      "data" : {
        "id" : "519",
        "NODE_TYPE" : "DefaultNode",
        "Top_Enriched_BP" : "",
        "Top_Enriched_KEGG" : "",
        "Biological_Process_GO_" : "NOTDEFINED",
        "shared_name" : "yajD",
        "Gene" : "yajD",
        "Fold_Change" : "NA",
        "cytoscape_alias_list" : [ "yajD" ],
        "vizmap_XAC_DIGE_first_neighbors_NODE_WIDTH" : "21.0",
        "SUID" : 519,
        "ID" : "yajD",
        "Cellular_Component_GO_" : "NOT DEFINED",
        "selected" : false,
        "canonicalName" : "yajD",
        "p_value_Top_Enriched_KEGG_" : "",
        "p_value" : "5.52114829051181e-11",
        "vizmap_XAC_DIGE_first_neighbors_NODE_HEIGHT" : "21.0",
        "Selected_CC" : "",
        "node_fillColor" : "204,204,204",
        "TaxID" : "83333",
        "p_value_Top_Enriched_BP_" : "",
        "node_label" : "yajD",
        "Protein" : "Uncharacterized protein YajD",
        "Enriched_BP" : "",
        "UniProt_ID" : "P0AAQ2",
        "Enriched_KEGG" : "",
        "Degree_pp_" : 1,
        "name" : "yajD",
        "node_shape" : "ellipse",
        "node_size" : "21"
      },
      "position" : {
        "x" : 88.15705871582031,
        "y" : 2110.76171875
      },
      "selected" : false
    }, {
      "data" : {
        "id" : "518",
        "NODE_TYPE" : "DefaultNode",
        "Top_Enriched_BP" : "",
        "Top_Enriched_KEGG" : "",
        "Biological_Process_GO_" : "NOTDEFINED",
        "shared_name" : "ydhR",
        "Gene" : "ydhR",
        "Fold_Change" : "NA",
        "cytoscape_alias_list" : [ "ydhR" ],
        "vizmap_XAC_DIGE_first_neighbors_NODE_WIDTH" : "21.0",
        "SUID" : 518,
        "ID" : "ydhR",
        "Cellular_Component_GO_" : "NOT DEFINED",
        "selected" : false,
        "canonicalName" : "ydhR",
        "p_value_Top_Enriched_KEGG_" : "",
        "p_value" : "7.11022495665768e-48",
        "vizmap_XAC_DIGE_first_neighbors_NODE_HEIGHT" : "21.0",
        "Selected_CC" : "",
        "node_fillColor" : "204,204,204",
        "TaxID" : "83333",
        "p_value_Top_Enriched_BP_" : "",
        "node_label" : "ydhR",
        "Protein" : "Putative monooxygenase YdhR",
        "Enriched_BP" : "",
        "UniProt_ID" : "P0ACX3",
        "Enriched_KEGG" : "",
        "Degree_pp_" : 1,
        "name" : "ydhR",
        "node_shape" : "ellipse",
        "node_size" : "21"
      },
      "position" : {
        "x" : 511.3558349609375,
        "y" : 2970.843505859375
      },
      "selected" : false
    }, {
      "data" : {
        "id" : "517",
        "NODE_TYPE" : "DefaultNode",
        "Top_Enriched_BP" : "transcription, DNA-dependent",
        "Top_Enriched_KEGG" : "Flagellar assembly - Escherichia coli K-12 MG1655",
        "Biological_Process_GO_" : "negative regulation of transcription, DNA-dependent;transcription, DNA-dependent",
        "shared_name" : "flgM",
        "Gene" : "flgM",
        "Fold_Change" : "NA",
        "cytoscape_alias_list" : [ "flgM" ],
        "vizmap_XAC_DIGE_first_neighbors_NODE_WIDTH" : "21.0",
        "SUID" : 517,
        "ID" : "flgM",
        "Cellular_Component_GO_" : "NOT DEFINED",
        "selected" : false,
        "canonicalName" : "flgM",
        "p_value_Top_Enriched_KEGG_" : "0.000169642168412067",
        "p_value" : "4.84041877898408e-08",
        "vizmap_XAC_DIGE_first_neighbors_NODE_HEIGHT" : "21.0",
        "Selected_CC" : "",
        "node_fillColor" : "204,204,204",
        "TaxID" : "83333",
        "p_value_Top_Enriched_BP_" : "0.0169253505779572",
        "node_label" : "flgM",
        "Protein" : "Negative regulator of flagellin synthesis",
        "Enriched_BP" : "negative regulation of transcription, DNA-dependent(0.0536311341578545);transcription, DNA-dependent(0.0169253505779572)",
        "UniProt_ID" : "P0AEM4",
        "Enriched_KEGG" : "Flagellar assembly - Escherichia coli K-12 MG1655(0.000169642168412067)",
        "Degree_pp_" : 1,
        "name" : "flgM",
        "node_shape" : "ellipse",
        "node_size" : "21"
      },
      "position" : {
        "x" : 551.3530883789062,
        "y" : 3846.159912109375
      },
      "selected" : false
    }, {
      "data" : {
        "id" : "516",
        "NODE_TYPE" : "DefaultNode",
        "Top_Enriched_BP" : "leucine biosynthetic process",
        "Top_Enriched_KEGG" : "Pyruvate metabolism - Escherichia coli K-12 MG1655",
        "Biological_Process_GO_" : "leucine biosynthetic process",
        "shared_name" : "leuA",
        "Gene" : "leuA",
        "Fold_Change" : "NA",
        "cytoscape_alias_list" : [ "leuA" ],
        "vizmap_XAC_DIGE_first_neighbors_NODE_WIDTH" : "21.0",
        "SUID" : 516,
        "ID" : "leuA",
        "Cellular_Component_GO_" : "NOT DEFINED",
        "selected" : false,
        "canonicalName" : "leuA",
        "p_value_Top_Enriched_KEGG_" : "4.82394363619559e-05",
        "p_value" : "1.98820504349292e-15",
        "vizmap_XAC_DIGE_first_neighbors_NODE_HEIGHT" : "21.0",
        "Selected_CC" : "",
        "node_fillColor" : "204,204,204",
        "TaxID" : "83333",
        "p_value_Top_Enriched_BP_" : "0.120063800475775",
        "node_label" : "leuA",
        "Protein" : "2-isopropylmalate synthase",
        "Enriched_BP" : "leucine biosynthetic process(0.120063800475775)",
        "UniProt_ID" : "P09151",
        "Enriched_KEGG" : "Pyruvate metabolism - Escherichia coli K-12 MG1655(4.82394363619559e-05);Valine, leucine and isoleucine biosynthesis - Escherichia coli K-12 MG1655(0.00489498409679883)",
        "Degree_pp_" : 1,
        "name" : "leuA",
        "node_shape" : "ellipse",
        "node_size" : "21"
      },
      "position" : {
        "x" : -693.0148315429688,
        "y" : 2719.29052734375
      },
      "selected" : false
    }, {
      "data" : {
        "id" : "515",
        "NODE_TYPE" : "DefaultNode",
        "Top_Enriched_BP" : "electron transport chain",
        "Top_Enriched_KEGG" : "",
        "Biological_Process_GO_" : "electron transport chain",
        "shared_name" : "cybC",
        "Gene" : "cybC",
        "Fold_Change" : "NA",
        "cytoscape_alias_list" : [ "cybC" ],
        "vizmap_XAC_DIGE_first_neighbors_NODE_WIDTH" : "21.0",
        "SUID" : 515,
        "ID" : "cybC",
        "Cellular_Component_GO_" : "NOT DEFINED",
        "selected" : false,
        "canonicalName" : "cybC",
        "p_value_Top_Enriched_KEGG_" : "",
        "p_value" : "0.0389065560233201",
        "vizmap_XAC_DIGE_first_neighbors_NODE_HEIGHT" : "21.0",
        "Selected_CC" : "",
        "node_fillColor" : "204,204,204",
        "TaxID" : "562",
        "p_value_Top_Enriched_BP_" : "0.29277692095087",
        "node_label" : "cybC",
        "Protein" : "Soluble cytochrome b562",
        "Enriched_BP" : "electron transport chain(0.29277692095087)",
        "UniProt_ID" : "P0ABE7",
        "Enriched_KEGG" : "",
        "Degree_pp_" : 1,
        "name" : "cybC",
        "node_shape" : "ellipse",
        "node_size" : "21"
      },
      "position" : {
        "x" : 859.4642333984375,
        "y" : 2580.982421875
      },
      "selected" : false
    }, {
      "data" : {
        "id" : "514",
        "NODE_TYPE" : "DefaultNode",
        "Top_Enriched_BP" : "ribonucleoside monophosphate biosynthetic process",
        "Top_Enriched_KEGG" : "Purine metabolism - Escherichia coli K-12 MG1655",
        "Biological_Process_GO_" : "5-phosphoribose 1-diphosphate biosynthetic process;nucleotide biosynthetic process;ribonucleoside monophosphate biosynthetic process",
        "shared_name" : "prs",
        "Gene" : "prs",
        "Fold_Change" : "NA",
        "cytoscape_alias_list" : [ "prs" ],
        "vizmap_XAC_DIGE_first_neighbors_NODE_WIDTH" : "21.0",
        "SUID" : 514,
        "ID" : "prs",
        "Cellular_Component_GO_" : "cytoplasm",
        "selected" : false,
        "canonicalName" : "prs",
        "p_value_Top_Enriched_KEGG_" : "1.53420249072073e-18",
        "p_value" : "1.30696921210524e-26",
        "vizmap_XAC_DIGE_first_neighbors_NODE_HEIGHT" : "21.0",
        "Selected_CC" : "cytoplasm",
        "node_fillColor" : "204,204,204",
        "TaxID" : "83333",
        "p_value_Top_Enriched_BP_" : "0.120390957379067",
        "node_label" : "prs",
        "Protein" : "Ribose-phosphate pyrophosphokinase",
        "Enriched_BP" : "5-phosphoribose 1-diphosphate biosynthetic process(0.321698990193448);nucleotide biosynthetic process(0.33322411497683);ribonucleoside monophosphate biosynthetic process(0.120390957379067)",
        "UniProt_ID" : "P0A717",
        "Enriched_KEGG" : "Purine metabolism - Escherichia coli K-12 MG1655(1.53420249072073e-18);Pentose phosphate pathway - Escherichia coli K-12 MG1655(0.0231031407591646)",
        "Degree_pp_" : 1,
        "name" : "prs",
        "node_shape" : "ellipse",
        "node_size" : "21"
      },
      "position" : {
        "x" : 984.3319702148438,
        "y" : 1839.64501953125
      },
      "selected" : false
    }, {
      "data" : {
        "id" : "513",
        "NODE_TYPE" : "DefaultNode",
        "Top_Enriched_BP" : "intracellular pH elevation",
        "Top_Enriched_KEGG" : "Glutamate metabolism - Escherichia coli K-12 MG1655",
        "Biological_Process_GO_" : "glutamate metabolic process;intracellular pH elevation",
        "shared_name" : "gadA",
        "Gene" : "gadA",
        "Fold_Change" : "NA",
        "cytoscape_alias_list" : [ "gadA" ],
        "vizmap_XAC_DIGE_first_neighbors_NODE_WIDTH" : "21.0",
        "SUID" : 513,
        "ID" : "gadA",
        "Cellular_Component_GO_" : "cytosol",
        "selected" : false,
        "canonicalName" : "gadA",
        "p_value_Top_Enriched_KEGG_" : "6.53849441814371e-05",
        "p_value" : "0.0105753931976778",
        "vizmap_XAC_DIGE_first_neighbors_NODE_HEIGHT" : "21.0",
        "Selected_CC" : "cytosol",
        "node_fillColor" : "204,204,204",
        "TaxID" : "83333",
        "p_value_Top_Enriched_BP_" : "0.183450925311457",
        "node_label" : "gadA",
        "Protein" : "Glutamate decarboxylase alpha",
        "Enriched_BP" : "glutamate metabolic process(0.21049283801354);intracellular pH elevation(0.183450925311457)",
        "UniProt_ID" : "P69908",
        "Enriched_KEGG" : "Butanoate metabolism - Escherichia coli K-12 MG1655(0.238816469404533);Taurine and hypotaurine metabolism - Escherichia coli K-12 MG1655(0.21049283801354);Alanine and aspartate metabolism - Escherichia coli K-12 MG1655(0.0182076404470261);beta-Alanine metabolism - Escherichia coli K-12 MG1655(0.0187320271199478);Glutamate metabolism - Escherichia coli K-12 MG1655(6.53849441814371e-05)",
        "Degree_pp_" : 1,
        "name" : "gadA",
        "node_shape" : "ellipse",
        "node_size" : "21"
      },
      "position" : {
        "x" : 51.26067352294922,
        "y" : 2267.5986328125
      },
      "selected" : false
    }, {
      "data" : {
        "id" : "512",
        "NODE_TYPE" : "DefaultNode",
        "Top_Enriched_BP" : "purine ribonucleoside salvage",
        "Top_Enriched_KEGG" : "Purine metabolism - Escherichia coli K-12 MG1655",
        "Biological_Process_GO_" : "purine nucleobase metabolic process;purine ribonucleoside salvage",
        "shared_name" : "yagS",
        "Gene" : "yagS",
        "Fold_Change" : "NA",
        "cytoscape_alias_list" : [ "yagS" ],
        "vizmap_XAC_DIGE_first_neighbors_NODE_WIDTH" : "21.0",
        "SUID" : 512,
        "ID" : "yagS",
        "Cellular_Component_GO_" : "NOT DEFINED",
        "selected" : false,
        "canonicalName" : "yagS",
        "p_value_Top_Enriched_KEGG_" : "1.53420249072073e-18",
        "p_value" : "1.16924680211429e-22",
        "vizmap_XAC_DIGE_first_neighbors_NODE_HEIGHT" : "21.0",
        "Selected_CC" : "",
        "node_fillColor" : "204,204,204",
        "TaxID" : "83333",
        "p_value_Top_Enriched_BP_" : "0.102178117835174",
        "node_label" : "yagS",
        "Protein" : "Putative xanthine dehydrogenase YagS FAD-binding subunit",
        "Enriched_BP" : "purine nucleobase metabolic process(0.257429437618751);purine ribonucleoside salvage(0.102178117835174)",
        "UniProt_ID" : "P77324",
        "Enriched_KEGG" : "Purine metabolism - Escherichia coli K-12 MG1655(1.53420249072073e-18)",
        "Degree_pp_" : 1,
        "name" : "yagS",
        "node_shape" : "ellipse",
        "node_size" : "21"
      },
      "position" : {
        "x" : 40.40826463699341,
        "y" : 1759.42041015625
      },
      "selected" : false
    }, {
      "data" : {
        "id" : "511",
        "NODE_TYPE" : "DefaultNode",
        "Top_Enriched_BP" : "",
        "Top_Enriched_KEGG" : "",
        "Biological_Process_GO_" : "NOTDEFINED",
        "shared_name" : "ydiH",
        "Gene" : "ydiH",
        "Fold_Change" : "NA",
        "cytoscape_alias_list" : [ "ydiH" ],
        "vizmap_XAC_DIGE_first_neighbors_NODE_WIDTH" : "21.0",
        "SUID" : 511,
        "ID" : "ydiH",
        "Cellular_Component_GO_" : "NOT DEFINED",
        "selected" : false,
        "canonicalName" : "ydiH",
        "p_value_Top_Enriched_KEGG_" : "",
        "p_value" : "6.23048253728291e-07",
        "vizmap_XAC_DIGE_first_neighbors_NODE_HEIGHT" : "21.0",
        "Selected_CC" : "",
        "node_fillColor" : "204,204,204",
        "TaxID" : "83333",
        "p_value_Top_Enriched_BP_" : "",
        "node_label" : "ydiH",
        "Protein" : "Uncharacterized protein YdiH",
        "Enriched_BP" : "",
        "UniProt_ID" : "P64476",
        "Enriched_KEGG" : "",
        "Degree_pp_" : 1,
        "name" : "ydiH",
        "node_shape" : "ellipse",
        "node_size" : "21"
      },
      "position" : {
        "x" : 63.3511962890625,
        "y" : 2797.92236328125
      },
      "selected" : false
    }, {
      "data" : {
        "id" : "510",
        "NODE_TYPE" : "DefaultNode",
        "Top_Enriched_BP" : "response to stress",
        "Top_Enriched_KEGG" : "",
        "Biological_Process_GO_" : "response to stress",
        "shared_name" : "ibpA",
        "Gene" : "ibpA",
        "Fold_Change" : "NA",
        "cytoscape_alias_list" : [ "ibpA" ],
        "vizmap_XAC_DIGE_first_neighbors_NODE_WIDTH" : "21.0",
        "SUID" : 510,
        "ID" : "ibpA",
        "Cellular_Component_GO_" : "cytoplasm",
        "selected" : false,
        "canonicalName" : "ibpA",
        "p_value_Top_Enriched_KEGG_" : "",
        "p_value" : "0.00403904920747828",
        "vizmap_XAC_DIGE_first_neighbors_NODE_HEIGHT" : "21.0",
        "Selected_CC" : "cytoplasm",
        "node_fillColor" : "204,204,204",
        "TaxID" : "83334",
        "p_value_Top_Enriched_BP_" : "0.0514946959955701",
        "node_label" : "ibpA",
        "Protein" : "Small heat shock protein IbpA",
        "Enriched_BP" : "response to stress(0.0514946959955701)",
        "UniProt_ID" : "P0C055",
        "Enriched_KEGG" : "",
        "Degree_pp_" : 1,
        "name" : "ibpA",
        "node_shape" : "ellipse",
        "node_size" : "21"
      },
      "position" : {
        "x" : 504.81402587890625,
        "y" : 2108.30029296875
      },
      "selected" : false
    }, {
      "data" : {
        "id" : "509",
        "NODE_TYPE" : "DefaultNode",
        "Top_Enriched_BP" : "metabolic process",
        "Top_Enriched_KEGG" : "",
        "Biological_Process_GO_" : "metabolic process",
        "shared_name" : "maa",
        "Gene" : "maa",
        "Fold_Change" : "NA",
        "cytoscape_alias_list" : [ "maa" ],
        "vizmap_XAC_DIGE_first_neighbors_NODE_WIDTH" : "21.0",
        "SUID" : 509,
        "ID" : "maa",
        "Cellular_Component_GO_" : "NOT DEFINED",
        "selected" : false,
        "canonicalName" : "maa",
        "p_value_Top_Enriched_KEGG_" : "",
        "p_value" : "0.00463911439037662",
        "vizmap_XAC_DIGE_first_neighbors_NODE_HEIGHT" : "21.0",
        "Selected_CC" : "",
        "node_fillColor" : "204,204,204",
        "TaxID" : "83333",
        "p_value_Top_Enriched_BP_" : "0.275968650087067",
        "node_label" : "maa",
        "Protein" : "Maltose O-acetyltransferase",
        "Enriched_BP" : "metabolic process(0.275968650087067)",
        "UniProt_ID" : "P77791",
        "Enriched_KEGG" : "",
        "Degree_pp_" : 1,
        "name" : "maa",
        "node_shape" : "ellipse",
        "node_size" : "21"
      },
      "position" : {
        "x" : 1398.4788818359375,
        "y" : 2739.629150390625
      },
      "selected" : false
    }, {
      "data" : {
        "id" : "508",
        "NODE_TYPE" : "DefaultNode",
        "Top_Enriched_BP" : "ethanolamine catabolic process",
        "Top_Enriched_KEGG" : "",
        "Biological_Process_GO_" : "ethanolamine catabolic process",
        "shared_name" : "eutP",
        "Gene" : "eutP",
        "Fold_Change" : "NA",
        "cytoscape_alias_list" : [ "eutP" ],
        "vizmap_XAC_DIGE_first_neighbors_NODE_WIDTH" : "21.0",
        "SUID" : 508,
        "ID" : "eutP",
        "Cellular_Component_GO_" : "NOT DEFINED",
        "selected" : false,
        "canonicalName" : "eutP",
        "p_value_Top_Enriched_KEGG_" : "",
        "p_value" : "0.000153819535381413",
        "vizmap_XAC_DIGE_first_neighbors_NODE_HEIGHT" : "21.0",
        "Selected_CC" : "",
        "node_fillColor" : "204,204,204",
        "TaxID" : "83333",
        "p_value_Top_Enriched_BP_" : "0.213457590008285",
        "node_label" : "eutP",
        "Protein" : "Ethanolamine utilization protein EutP",
        "Enriched_BP" : "ethanolamine catabolic process(0.213457590008285)",
        "UniProt_ID" : "P76556",
        "Enriched_KEGG" : "",
        "Degree_pp_" : 1,
        "name" : "eutP",
        "node_shape" : "ellipse",
        "node_size" : "21"
      },
      "position" : {
        "x" : 1044.1492919921875,
        "y" : 1401.345703125
      },
      "selected" : false
    }, {
      "data" : {
        "id" : "507",
        "NODE_TYPE" : "DefaultNode",
        "Top_Enriched_BP" : "D-alanine catabolic process",
        "Top_Enriched_KEGG" : "Nitrogen metabolism - Escherichia coli K-12 MG1655",
        "Biological_Process_GO_" : "D-alanine catabolic process;L-alanine oxidation to pyruvate via D-alanine",
        "shared_name" : "dadA",
        "Gene" : "dadA",
        "Fold_Change" : "NA",
        "cytoscape_alias_list" : [ "dadA" ],
        "vizmap_XAC_DIGE_first_neighbors_NODE_WIDTH" : "21.0",
        "SUID" : 507,
        "ID" : "dadA",
        "Cellular_Component_GO_" : "plasma membrane",
        "selected" : false,
        "canonicalName" : "dadA",
        "p_value_Top_Enriched_KEGG_" : "9.32559221103855e-05",
        "p_value" : "0.0213740659726111",
        "vizmap_XAC_DIGE_first_neighbors_NODE_HEIGHT" : "21.0",
        "Selected_CC" : "plasma membrane",
        "node_fillColor" : "204,204,204",
        "TaxID" : "83333",
        "p_value_Top_Enriched_BP_" : "0.0322916140179028",
        "node_label" : "dadA",
        "Protein" : "D-amino acid dehydrogenase",
        "Enriched_BP" : "D-alanine catabolic process(0.0322916140179028);L-alanine oxidation to pyruvate via D-alanine(0.0438923395445135)",
        "UniProt_ID" : "P0A6J5",
        "Enriched_KEGG" : "Phenylalanine metabolism - Escherichia coli K-12 MG1655(0.00489498409679883);Nitrogen metabolism - Escherichia coli K-12 MG1655(9.32559221103855e-05)",
        "Degree_pp_" : 1,
        "name" : "dadA",
        "node_shape" : "ellipse",
        "node_size" : "21"
      },
      "position" : {
        "x" : 1018.5943603515625,
        "y" : 1707.9600830078125
      },
      "selected" : false
    }, {
      "data" : {
        "id" : "506",
        "NODE_TYPE" : "DefaultNode",
        "Top_Enriched_BP" : "response to DNA damage stimulus",
        "Top_Enriched_KEGG" : "Purine metabolism - Escherichia coli K-12 MG1655",
        "Biological_Process_GO_" : "response to DNA damage stimulus;purine nucleobase metabolic process;purine ribonucleoside salvage",
        "shared_name" : "yagR",
        "Gene" : "yagR",
        "Fold_Change" : "NA",
        "cytoscape_alias_list" : [ "yagR" ],
        "vizmap_XAC_DIGE_first_neighbors_NODE_WIDTH" : "21.0",
        "SUID" : 506,
        "ID" : "yagR",
        "Cellular_Component_GO_" : "NOT DEFINED",
        "selected" : false,
        "canonicalName" : "yagR",
        "p_value_Top_Enriched_KEGG_" : "1.53420249072073e-18",
        "p_value" : "5.8091023952349e-13",
        "vizmap_XAC_DIGE_first_neighbors_NODE_HEIGHT" : "21.0",
        "Selected_CC" : "",
        "node_fillColor" : "204,204,204",
        "TaxID" : "83333",
        "p_value_Top_Enriched_BP_" : "5.94901044022219e-06",
        "node_label" : "yagR",
        "Protein" : "Putative xanthine dehydrogenase YagR molybdenum-binding subunit",
        "Enriched_BP" : "response to DNA damage stimulus(5.94901044022219e-06);purine nucleobase metabolic process(0.257429437618751);purine ribonucleoside salvage(0.102178117835174)",
        "UniProt_ID" : "P77489",
        "Enriched_KEGG" : "Purine metabolism - Escherichia coli K-12 MG1655(1.53420249072073e-18)",
        "Degree_pp_" : 1,
        "name" : "yagR",
        "node_shape" : "ellipse",
        "node_size" : "21"
      },
      "position" : {
        "x" : 662.1537475585938,
        "y" : 2766.70654296875
      },
      "selected" : false
    }, {
      "data" : {
        "id" : "505",
        "NODE_TYPE" : "DefaultNode",
        "Top_Enriched_BP" : "protein insertion into membrane",
        "Top_Enriched_KEGG" : "",
        "Biological_Process_GO_" : "Gram-negative-bacterium-type cell outer membrane assembly;protein insertion into membrane;response to antibiotic",
        "shared_name" : "bamE",
        "Gene" : "bamE",
        "Fold_Change" : "NA",
        "cytoscape_alias_list" : [ "bamE" ],
        "vizmap_XAC_DIGE_first_neighbors_NODE_WIDTH" : "21.0",
        "SUID" : 505,
        "ID" : "bamE",
        "Cellular_Component_GO_" : "NOT DEFINED",
        "selected" : false,
        "canonicalName" : "bamE",
        "p_value_Top_Enriched_KEGG_" : "",
        "p_value" : "3.44029210137076e-28",
        "vizmap_XAC_DIGE_first_neighbors_NODE_HEIGHT" : "21.0",
        "Selected_CC" : "",
        "node_fillColor" : "204,204,204",
        "TaxID" : "83333",
        "p_value_Top_Enriched_BP_" : "2.64997960677201e-05",
        "node_label" : "bamE",
        "Protein" : "Outer membrane protein assembly factor BamE",
        "Enriched_BP" : "Gram-negative-bacterium-type cell outer membrane assembly(0.000274056519892266);protein insertion into membrane(2.64997960677201e-05);response to antibiotic(0.00483427643994046)",
        "UniProt_ID" : "P0A937",
        "Enriched_KEGG" : "",
        "Degree_pp_" : 1,
        "name" : "bamE",
        "node_shape" : "ellipse",
        "node_size" : "21"
      },
      "position" : {
        "x" : 2037.8037109375,
        "y" : 1315.68603515625
      },
      "selected" : false
    }, {
      "data" : {
        "id" : "504",
        "NODE_TYPE" : "DefaultNode",
        "Top_Enriched_BP" : "",
        "Top_Enriched_KEGG" : "",
        "Biological_Process_GO_" : "NOTDEFINED",
        "shared_name" : "ygiC",
        "Gene" : "ygiC",
        "Fold_Change" : "NA",
        "cytoscape_alias_list" : [ "ygiC" ],
        "vizmap_XAC_DIGE_first_neighbors_NODE_WIDTH" : "21.0",
        "SUID" : 504,
        "ID" : "ygiC",
        "Cellular_Component_GO_" : "NOT DEFINED",
        "selected" : false,
        "canonicalName" : "ygiC",
        "p_value_Top_Enriched_KEGG_" : "",
        "p_value" : "3.28341395382392e-05",
        "vizmap_XAC_DIGE_first_neighbors_NODE_HEIGHT" : "21.0",
        "Selected_CC" : "",
        "node_fillColor" : "204,204,204",
        "TaxID" : "83333",
        "p_value_Top_Enriched_BP_" : "",
        "node_label" : "ygiC",
        "Protein" : "Putative acid--amine ligase YgiC",
        "Enriched_BP" : "",
        "UniProt_ID" : "P0ADT5",
        "Enriched_KEGG" : "",
        "Degree_pp_" : 1,
        "name" : "ygiC",
        "node_shape" : "ellipse",
        "node_size" : "21"
      },
      "position" : {
        "x" : 1430.715087890625,
        "y" : 2540.862060546875
      },
      "selected" : false
    }, {
      "data" : {
        "id" : "503",
        "NODE_TYPE" : "DefaultNode",
        "Top_Enriched_BP" : "transcription, DNA-dependent",
        "Top_Enriched_KEGG" : "",
        "Biological_Process_GO_" : "positive regulation of nitrogen utilization;regulation of transcription, DNA-dependent;transcription, DNA-dependent",
        "shared_name" : "glnK",
        "Gene" : "glnK",
        "Fold_Change" : "NA",
        "cytoscape_alias_list" : [ "glnK" ],
        "vizmap_XAC_DIGE_first_neighbors_NODE_WIDTH" : "21.0",
        "SUID" : 503,
        "ID" : "glnK",
        "Cellular_Component_GO_" : "NOT DEFINED",
        "selected" : false,
        "canonicalName" : "glnK",
        "p_value_Top_Enriched_KEGG_" : "",
        "p_value" : "5.33681339261888e-06",
        "vizmap_XAC_DIGE_first_neighbors_NODE_HEIGHT" : "21.0",
        "Selected_CC" : "",
        "node_fillColor" : "204,204,204",
        "TaxID" : "83333",
        "p_value_Top_Enriched_BP_" : "0.0169253505779572",
        "node_label" : "glnK",
        "Protein" : "Nitrogen regulatory protein P-II 2",
        "Enriched_BP" : "positive regulation of nitrogen utilization(0.0438923395445135);regulation of transcription, DNA-dependent(0.0808010819465864);transcription, DNA-dependent(0.0169253505779572)",
        "UniProt_ID" : "P0AC55",
        "Enriched_KEGG" : "",
        "Degree_pp_" : 1,
        "name" : "glnK",
        "node_shape" : "ellipse",
        "node_size" : "21"
      },
      "position" : {
        "x" : 146.75682067871094,
        "y" : 3806.311279296875
      },
      "selected" : false
    }, {
      "data" : {
        "id" : "502",
        "NODE_TYPE" : "DefaultNode",
        "Top_Enriched_BP" : "",
        "Top_Enriched_KEGG" : "",
        "Biological_Process_GO_" : "NOTDEFINED",
        "shared_name" : "yceA",
        "Gene" : "yceA",
        "Fold_Change" : "NA",
        "cytoscape_alias_list" : [ "yceA" ],
        "vizmap_XAC_DIGE_first_neighbors_NODE_WIDTH" : "21.0",
        "SUID" : 502,
        "ID" : "yceA",
        "Cellular_Component_GO_" : "NOT DEFINED",
        "selected" : false,
        "canonicalName" : "yceA",
        "p_value_Top_Enriched_KEGG_" : "",
        "p_value" : "5.52114829051181e-11",
        "vizmap_XAC_DIGE_first_neighbors_NODE_HEIGHT" : "21.0",
        "Selected_CC" : "",
        "node_fillColor" : "204,204,204",
        "TaxID" : "83333",
        "p_value_Top_Enriched_BP_" : "",
        "node_label" : "yceA",
        "Protein" : "UPF0176 protein YceA",
        "Enriched_BP" : "",
        "UniProt_ID" : "P24188",
        "Enriched_KEGG" : "",
        "Degree_pp_" : 1,
        "name" : "yceA",
        "node_shape" : "ellipse",
        "node_size" : "21"
      },
      "position" : {
        "x" : 1384.4859619140625,
        "y" : 2429.49853515625
      },
      "selected" : false
    }, {
      "data" : {
        "id" : "501",
        "NODE_TYPE" : "DefaultNode",
        "Top_Enriched_BP" : "",
        "Top_Enriched_KEGG" : "",
        "Biological_Process_GO_" : "NOTDEFINED",
        "shared_name" : "yicC",
        "Gene" : "yicC",
        "Fold_Change" : "NA",
        "cytoscape_alias_list" : [ "yicC" ],
        "vizmap_XAC_DIGE_first_neighbors_NODE_WIDTH" : "21.0",
        "SUID" : 501,
        "ID" : "yicC",
        "Cellular_Component_GO_" : "NOT DEFINED",
        "selected" : false,
        "canonicalName" : "yicC",
        "p_value_Top_Enriched_KEGG_" : "",
        "p_value" : "0.0389065560233201",
        "vizmap_XAC_DIGE_first_neighbors_NODE_HEIGHT" : "21.0",
        "Selected_CC" : "",
        "node_fillColor" : "204,204,204",
        "TaxID" : "83333",
        "p_value_Top_Enriched_BP_" : "",
        "node_label" : "yicC",
        "Protein" : "UPF0701 protein YicC",
        "Enriched_BP" : "",
        "UniProt_ID" : "P23839",
        "Enriched_KEGG" : "",
        "Degree_pp_" : 1,
        "name" : "yicC",
        "node_shape" : "ellipse",
        "node_size" : "21"
      },
      "position" : {
        "x" : 527.1240844726562,
        "y" : 2831.287109375
      },
      "selected" : false
    }, {
      "data" : {
        "id" : "500",
        "NODE_TYPE" : "DefaultNode",
        "Top_Enriched_BP" : "translation",
        "Top_Enriched_KEGG" : "Ribosome - Escherichia coli K-12 MG1655",
        "Biological_Process_GO_" : "translation",
        "shared_name" : "rplX",
        "Gene" : "rplX",
        "Fold_Change" : "NA",
        "cytoscape_alias_list" : [ "rplX" ],
        "vizmap_XAC_DIGE_first_neighbors_NODE_WIDTH" : "21.0",
        "SUID" : 500,
        "ID" : "rplX",
        "Cellular_Component_GO_" : "cytosol",
        "selected" : false,
        "canonicalName" : "rplX",
        "p_value_Top_Enriched_KEGG_" : "4.96851112718634e-32",
        "p_value" : "8.2612754551966e-11",
        "vizmap_XAC_DIGE_first_neighbors_NODE_HEIGHT" : "21.0",
        "Selected_CC" : "cytosol",
        "node_fillColor" : "204,204,204",
        "TaxID" : "83333",
        "p_value_Top_Enriched_BP_" : "4.89878313082384e-06",
        "node_label" : "rplX",
        "Protein" : "50S ribosomal protein L24",
        "Enriched_BP" : "translation(4.89878313082384e-06)",
        "UniProt_ID" : "P60624",
        "Enriched_KEGG" : "Ribosome - Escherichia coli K-12 MG1655(4.96851112718634e-32)",
        "Degree_pp_" : 1,
        "name" : "rplX",
        "node_shape" : "ellipse",
        "node_size" : "21"
      },
      "position" : {
        "x" : 1386.300048828125,
        "y" : 3479.67578125
      },
      "selected" : false
    }, {
      "data" : {
        "id" : "499",
        "NODE_TYPE" : "DefaultNode",
        "Top_Enriched_BP" : "",
        "Top_Enriched_KEGG" : "",
        "Biological_Process_GO_" : "NOTDEFINED",
        "shared_name" : "yiiD",
        "Gene" : "yiiD",
        "Fold_Change" : "NA",
        "cytoscape_alias_list" : [ "yiiD" ],
        "vizmap_XAC_DIGE_first_neighbors_NODE_WIDTH" : "21.0",
        "SUID" : 499,
        "ID" : "yiiD",
        "Cellular_Component_GO_" : "NOT DEFINED",
        "selected" : false,
        "canonicalName" : "yiiD",
        "p_value_Top_Enriched_KEGG_" : "",
        "p_value" : "5.8091023952349e-13",
        "vizmap_XAC_DIGE_first_neighbors_NODE_HEIGHT" : "21.0",
        "Selected_CC" : "",
        "node_fillColor" : "204,204,204",
        "TaxID" : "83333",
        "p_value_Top_Enriched_BP_" : "",
        "node_label" : "yiiD",
        "Protein" : "Uncharacterized protein YiiD",
        "Enriched_BP" : "",
        "UniProt_ID" : "P0ADQ2",
        "Enriched_KEGG" : "",
        "Degree_pp_" : 1,
        "name" : "yiiD",
        "node_shape" : "ellipse",
        "node_size" : "21"
      },
      "position" : {
        "x" : 117.17669677734375,
        "y" : 2606.60009765625
      },
      "selected" : false
    }, {
      "data" : {
        "id" : "498",
        "NODE_TYPE" : "DefaultNode",
        "Top_Enriched_BP" : "",
        "Top_Enriched_KEGG" : "",
        "Biological_Process_GO_" : "NOTDEFINED",
        "shared_name" : "ydjA",
        "Gene" : "ydjA",
        "Fold_Change" : "NA",
        "cytoscape_alias_list" : [ "ydjA" ],
        "vizmap_XAC_DIGE_first_neighbors_NODE_WIDTH" : "21.0",
        "SUID" : 498,
        "ID" : "ydjA",
        "Cellular_Component_GO_" : "NOT DEFINED",
        "selected" : false,
        "canonicalName" : "ydjA",
        "p_value_Top_Enriched_KEGG_" : "",
        "p_value" : "4.84041877898408e-08",
        "vizmap_XAC_DIGE_first_neighbors_NODE_HEIGHT" : "21.0",
        "Selected_CC" : "",
        "node_fillColor" : "204,204,204",
        "TaxID" : "83333",
        "p_value_Top_Enriched_BP_" : "",
        "node_label" : "ydjA",
        "Protein" : "Putative NAD(P)H nitroreductase YdjA",
        "Enriched_BP" : "",
        "UniProt_ID" : "P0ACY1",
        "Enriched_KEGG" : "",
        "Degree_pp_" : 1,
        "name" : "ydjA",
        "node_shape" : "ellipse",
        "node_size" : "21"
      },
      "position" : {
        "x" : 719.4534301757812,
        "y" : 2826.62451171875
      },
      "selected" : false
    }, {
      "data" : {
        "id" : "497",
        "NODE_TYPE" : "DefaultNode",
        "Top_Enriched_BP" : "cellular amino acid biosynthetic process",
        "Top_Enriched_KEGG" : "Pyrimidine metabolism - Escherichia coli K-12 MG1655",
        "Biological_Process_GO_" : "_de novo_ UMP biosynthetic process;arginine biosynthetic process;biofilm formation;cellular amino acid biosynthetic process;pyrimidine nucleobase biosynthetic process",
        "shared_name" : "carB",
        "Gene" : "carB",
        "Fold_Change" : "NA",
        "cytoscape_alias_list" : [ "carB" ],
        "vizmap_XAC_DIGE_first_neighbors_NODE_WIDTH" : "21.0",
        "SUID" : 497,
        "ID" : "carB",
        "Cellular_Component_GO_" : "cytoplasm",
        "selected" : false,
        "canonicalName" : "carB",
        "p_value_Top_Enriched_KEGG_" : "1.24292742672715e-12",
        "p_value" : "0.0213740659726111",
        "vizmap_XAC_DIGE_first_neighbors_NODE_HEIGHT" : "21.0",
        "Selected_CC" : "cytoplasm",
        "node_fillColor" : "204,204,204",
        "TaxID" : "83333",
        "p_value_Top_Enriched_BP_" : "0.00376753335575134",
        "node_label" : "carB",
        "Protein" : "Carbamoyl-phosphate synthase large chain",
        "Enriched_BP" : "_de novo_ UMP biosynthetic process(0.273477007758394);arginine biosynthetic process(0.255478067023451);biofilm formation(0.137381085105178);cellular amino acid biosynthetic process(0.00376753335575134);pyrimidine nucleobase biosynthetic process(0.293233956472472)",
        "UniProt_ID" : "P00968",
        "Enriched_KEGG" : "Pyrimidine metabolism - Escherichia coli K-12 MG1655(1.24292742672715e-12);Glutamate metabolism - Escherichia coli K-12 MG1655(6.53849441814371e-05)",
        "Degree_pp_" : 1,
        "name" : "carB",
        "node_shape" : "ellipse",
        "node_size" : "21"
      },
      "position" : {
        "x" : 1607.065673828125,
        "y" : 2078.075439453125
      },
      "selected" : false
    }, {
      "data" : {
        "id" : "496",
        "NODE_TYPE" : "DefaultNode",
        "Top_Enriched_BP" : "plasma membrane ATP synthesis coupled proton transport",
        "Top_Enriched_KEGG" : "Oxidative phosphorylation - Escherichia coli K-12 MG1655",
        "Biological_Process_GO_" : "plasma membrane ATP synthesis coupled proton transport",
        "shared_name" : "atpC",
        "Gene" : "atpC",
        "Fold_Change" : "NA",
        "cytoscape_alias_list" : [ "atpC" ],
        "vizmap_XAC_DIGE_first_neighbors_NODE_WIDTH" : "21.0",
        "SUID" : 496,
        "ID" : "atpC",
        "Cellular_Component_GO_" : "plasma membrane",
        "selected" : false,
        "canonicalName" : "atpC",
        "p_value_Top_Enriched_KEGG_" : "0.00523706872136484",
        "p_value" : "2.26021722371244e-09",
        "vizmap_XAC_DIGE_first_neighbors_NODE_HEIGHT" : "21.0",
        "Selected_CC" : "plasma membrane",
        "node_fillColor" : "204,204,204",
        "TaxID" : "83333",
        "p_value_Top_Enriched_BP_" : "0.100234510832842",
        "node_label" : "atpC",
        "Protein" : "ATP synthase epsilon chain",
        "Enriched_BP" : "plasma membrane ATP synthesis coupled proton transport(0.100234510832842)",
        "UniProt_ID" : "P0A6E6",
        "Enriched_KEGG" : "Oxidative phosphorylation - Escherichia coli K-12 MG1655(0.00523706872136484)",
        "Degree_pp_" : 1,
        "name" : "atpC",
        "node_shape" : "ellipse",
        "node_size" : "21"
      },
      "position" : {
        "x" : 785.57861328125,
        "y" : 2636.5693359375
      },
      "selected" : false
    }, {
      "data" : {
        "id" : "495",
        "NODE_TYPE" : "DefaultNode",
        "Top_Enriched_BP" : "iron-sulfur cluster assembly",
        "Top_Enriched_KEGG" : "",
        "Biological_Process_GO_" : "iron-sulfur cluster assembly",
        "shared_name" : "csdE",
        "Gene" : "csdE",
        "Fold_Change" : "NA",
        "cytoscape_alias_list" : [ "csdE" ],
        "vizmap_XAC_DIGE_first_neighbors_NODE_WIDTH" : "21.0",
        "SUID" : 495,
        "ID" : "csdE",
        "Cellular_Component_GO_" : "NOT DEFINED",
        "selected" : false,
        "canonicalName" : "csdE",
        "p_value_Top_Enriched_KEGG_" : "",
        "p_value" : "1.16924680211429e-22",
        "vizmap_XAC_DIGE_first_neighbors_NODE_HEIGHT" : "21.0",
        "Selected_CC" : "",
        "node_fillColor" : "204,204,204",
        "TaxID" : "83333",
        "p_value_Top_Enriched_BP_" : "0.269559368328357",
        "node_label" : "csdE",
        "Protein" : "Sulfur acceptor protein CsdE",
        "Enriched_BP" : "iron-sulfur cluster assembly(0.269559368328357)",
        "UniProt_ID" : "P0AGF2",
        "Enriched_KEGG" : "",
        "Degree_pp_" : 1,
        "name" : "csdE",
        "node_shape" : "ellipse",
        "node_size" : "21"
      },
      "position" : {
        "x" : 78.49263000488281,
        "y" : 2709.9013671875
      },
      "selected" : false
    }, {
      "data" : {
        "id" : "494",
        "NODE_TYPE" : "DefaultNode",
        "Top_Enriched_BP" : "",
        "Top_Enriched_KEGG" : "",
        "Biological_Process_GO_" : "NOTDEFINED",
        "shared_name" : "ybdH",
        "Gene" : "ybdH",
        "Fold_Change" : "NA",
        "cytoscape_alias_list" : [ "" ],
        "vizmap_XAC_DIGE_first_neighbors_NODE_WIDTH" : "21.0",
        "SUID" : 494,
        "ID" : "",
        "Cellular_Component_GO_" : "NOT DEFINED",
        "selected" : false,
        "canonicalName" : "ybdH",
        "p_value_Top_Enriched_KEGG_" : "",
        "p_value" : "4.84041877898408e-08",
        "vizmap_XAC_DIGE_first_neighbors_NODE_HEIGHT" : "21.0",
        "Selected_CC" : "",
        "node_fillColor" : "204,204,204",
        "TaxID" : "83333",
        "p_value_Top_Enriched_BP_" : "",
        "node_label" : "ybdH",
        "Protein" : "Uncharacterized oxidoreductase YbdH",
        "Enriched_BP" : "",
        "UniProt_ID" : "P45579",
        "Enriched_KEGG" : "",
        "Degree_pp_" : 1,
        "name" : "ybdH",
        "node_shape" : "ellipse",
        "node_size" : "21"
      },
      "position" : {
        "x" : 16.880760192871094,
        "y" : 2142.269287109375
      },
      "selected" : false
    }, {
      "data" : {
        "id" : "493",
        "NODE_TYPE" : "DefaultNode",
        "Top_Enriched_BP" : "translation",
        "Top_Enriched_KEGG" : "Ribosome - Escherichia coli K-12 MG1655",
        "Biological_Process_GO_" : "regulation of mRNA stability;regulation of translation;translation",
        "shared_name" : "rpsH",
        "Gene" : "rpsH",
        "Fold_Change" : "NA",
        "cytoscape_alias_list" : [ "rpsH" ],
        "vizmap_XAC_DIGE_first_neighbors_NODE_WIDTH" : "21.0",
        "SUID" : 493,
        "ID" : "rpsH",
        "Cellular_Component_GO_" : "cytosol",
        "selected" : false,
        "canonicalName" : "rpsH",
        "p_value_Top_Enriched_KEGG_" : "4.96851112718634e-32",
        "p_value" : "0.000121212817017118",
        "vizmap_XAC_DIGE_first_neighbors_NODE_HEIGHT" : "21.0",
        "Selected_CC" : "cytosol",
        "node_fillColor" : "204,204,204",
        "TaxID" : "83333",
        "p_value_Top_Enriched_BP_" : "4.89878313082384e-06",
        "node_label" : "rpsH",
        "Protein" : "30S ribosomal protein S8",
        "Enriched_BP" : "regulation of mRNA stability(0.183450925311457);regulation of translation(0.271723218813958);translation(4.89878313082384e-06)",
        "UniProt_ID" : "P0A7W7",
        "Enriched_KEGG" : "Ribosome - Escherichia coli K-12 MG1655(4.96851112718634e-32)",
        "Degree_pp_" : 1,
        "name" : "rpsH",
        "node_shape" : "ellipse",
        "node_size" : "21"
      },
      "position" : {
        "x" : 1773.0030517578125,
        "y" : 3109.953857421875
      },
      "selected" : false
    }, {
      "data" : {
        "id" : "492",
        "NODE_TYPE" : "DefaultNode",
        "Top_Enriched_BP" : "",
        "Top_Enriched_KEGG" : "",
        "Biological_Process_GO_" : "NOTDEFINED",
        "shared_name" : "yegL",
        "Gene" : "yegL",
        "Fold_Change" : "NA",
        "cytoscape_alias_list" : [ "yegL" ],
        "vizmap_XAC_DIGE_first_neighbors_NODE_WIDTH" : "21.0",
        "SUID" : 492,
        "ID" : "yegL",
        "Cellular_Component_GO_" : "NOT DEFINED",
        "selected" : false,
        "canonicalName" : "yegL",
        "p_value_Top_Enriched_KEGG_" : "",
        "p_value" : "6.23048253728291e-07",
        "vizmap_XAC_DIGE_first_neighbors_NODE_HEIGHT" : "21.0",
        "Selected_CC" : "",
        "node_fillColor" : "204,204,204",
        "TaxID" : "83333",
        "p_value_Top_Enriched_BP_" : "",
        "node_label" : "yegL",
        "Protein" : "Uncharacterized protein YegL",
        "Enriched_BP" : "",
        "UniProt_ID" : "P76396",
        "Enriched_KEGG" : "",
        "Degree_pp_" : 1,
        "name" : "yegL",
        "node_shape" : "ellipse",
        "node_size" : "21"
      },
      "position" : {
        "x" : 390.16412353515625,
        "y" : 1800.67822265625
      },
      "selected" : false
    }, {
      "data" : {
        "id" : "491",
        "NODE_TYPE" : "DefaultNode",
        "Top_Enriched_BP" : "transcription antitermination",
        "Top_Enriched_KEGG" : "",
        "Biological_Process_GO_" : "DNA-dependent transcription, elongation;DNA-dependent transcription, termination;regulation of DNA-dependent transcription, elongation;transcription antitermination",
        "shared_name" : "nusG",
        "Gene" : "nusG",
        "Fold_Change" : "NA",
        "cytoscape_alias_list" : [ "nusG" ],
        "vizmap_XAC_DIGE_first_neighbors_NODE_WIDTH" : "21.0",
        "SUID" : 491,
        "ID" : "nusG",
        "Cellular_Component_GO_" : "NOT DEFINED",
        "selected" : false,
        "canonicalName" : "nusG",
        "p_value_Top_Enriched_KEGG_" : "",
        "p_value" : "8.32651056295714e-05",
        "vizmap_XAC_DIGE_first_neighbors_NODE_HEIGHT" : "21.0",
        "Selected_CC" : "",
        "node_fillColor" : "204,204,204",
        "TaxID" : "83333",
        "p_value_Top_Enriched_BP_" : "3.57449667438469e-05",
        "node_label" : "nusG",
        "Protein" : "Transcription termination/antitermination protein NusG",
        "Enriched_BP" : "DNA-dependent transcription, elongation(0.0105511624343152);DNA-dependent transcription, termination(0.0120370204156774);regulation of DNA-dependent transcription, elongation(0.0811428879035836);transcription antitermination(3.57449667438469e-05)",
        "UniProt_ID" : "P0AFG0",
        "Enriched_KEGG" : "",
        "Degree_pp_" : 1,
        "name" : "nusG",
        "node_shape" : "ellipse",
        "node_size" : "21"
      },
      "position" : {
        "x" : 542.3349609375,
        "y" : 2754.79345703125
      },
      "selected" : false
    }, {
      "data" : {
        "id" : "490",
        "NODE_TYPE" : "DefaultNode",
        "Top_Enriched_BP" : "negative regulation of sequence-specific DNA binding transcription factor activity",
        "Top_Enriched_KEGG" : "",
        "Biological_Process_GO_" : "negative regulation of bacterial-type flagellar cell motility;negative regulation of sequence-specific DNA binding transcription factor activity;negative regulation of transcription regulatory region DNA binding;transcription, DNA-dependent",
        "shared_name" : "ydiV",
        "Gene" : "ydiV",
        "Fold_Change" : "NA",
        "cytoscape_alias_list" : [ "ydiV" ],
        "vizmap_XAC_DIGE_first_neighbors_NODE_WIDTH" : "21.0",
        "SUID" : 490,
        "ID" : "ydiV",
        "Cellular_Component_GO_" : "NOT DEFINED",
        "selected" : false,
        "canonicalName" : "ydiV",
        "p_value_Top_Enriched_KEGG_" : "",
        "p_value" : "3.44029210137076e-28",
        "vizmap_XAC_DIGE_first_neighbors_NODE_HEIGHT" : "21.0",
        "Selected_CC" : "",
        "node_fillColor" : "204,204,204",
        "TaxID" : "83333",
        "p_value_Top_Enriched_BP_" : "0.000769200807074587",
        "node_label" : "ydiV",
        "Protein" : "Putative anti-FlhC(2)FlhD(4) factor YdiV",
        "Enriched_BP" : "negative regulation of bacterial-type flagellar cell motility(0.21049283801354);negative regulation of sequence-specific DNA binding transcription factor activity(0.000769200807074587);negative regulation of transcription regulatory region DNA binding(0.0438923395445135);transcription, DNA-dependent(0.0169253505779572)",
        "UniProt_ID" : "P76204",
        "Enriched_KEGG" : "",
        "Degree_pp_" : 1,
        "name" : "ydiV",
        "node_shape" : "ellipse",
        "node_size" : "21"
      },
      "position" : {
        "x" : 951.5367431640625,
        "y" : 2513.98779296875
      },
      "selected" : false
    }, {
      "data" : {
        "id" : "489",
        "NODE_TYPE" : "DefaultNode",
        "Top_Enriched_BP" : "pentose catabolic process",
        "Top_Enriched_KEGG" : "Pentose and glucuronate interconversions - Escherichia coli K-12 MG1655",
        "Biological_Process_GO_" : "L-arabinose catabolic process;L-lyxose metabolic process;pentose catabolic process",
        "shared_name" : "sgbE",
        "Gene" : "sgbE",
        "Fold_Change" : "NA",
        "cytoscape_alias_list" : [ "sgbE" ],
        "vizmap_XAC_DIGE_first_neighbors_NODE_WIDTH" : "21.0",
        "SUID" : 489,
        "ID" : "sgbE",
        "Cellular_Component_GO_" : "NOT DEFINED",
        "selected" : false,
        "canonicalName" : "sgbE",
        "p_value_Top_Enriched_KEGG_" : "0.0841854483956654",
        "p_value" : "4.84041877898408e-08",
        "vizmap_XAC_DIGE_first_neighbors_NODE_HEIGHT" : "21.0",
        "Selected_CC" : "",
        "node_fillColor" : "204,204,204",
        "TaxID" : "83333",
        "p_value_Top_Enriched_BP_" : "0.0839385555808196",
        "node_label" : "sgbE",
        "Protein" : "L-ribulose-5-phosphate 4-epimerase SgbE",
        "Enriched_BP" : "L-arabinose catabolic process(0.0839385555808196);L-lyxose metabolic process(0.183450925311457);pentose catabolic process(0.0839385555808196)",
        "UniProt_ID" : "P37680",
        "Enriched_KEGG" : "Pentose and glucuronate interconversions - Escherichia coli K-12 MG1655(0.0841854483956654)",
        "Degree_pp_" : 1,
        "name" : "sgbE",
        "node_shape" : "ellipse",
        "node_size" : "21"
      },
      "position" : {
        "x" : 196.68849182128906,
        "y" : 2538.0556640625
      },
      "selected" : false
    }, {
      "data" : {
        "id" : "488",
        "NODE_TYPE" : "DefaultNode",
        "Top_Enriched_BP" : "glycolysis",
        "Top_Enriched_KEGG" : "Glycolysis / Gluconeogenesis - Escherichia coli K-12 MG1655",
        "Biological_Process_GO_" : "acetyl-CoA biosynthetic process from pyruvate;glycolysis;oxidation-reduction process;pyruvate metabolic process",
        "shared_name" : "aceF",
        "Gene" : "aceF",
        "Fold_Change" : "NA",
        "cytoscape_alias_list" : [ "aceF" ],
        "vizmap_XAC_DIGE_first_neighbors_NODE_WIDTH" : "21.0",
        "SUID" : 488,
        "ID" : "aceF",
        "Cellular_Component_GO_" : "cytoplasm",
        "selected" : false,
        "canonicalName" : "aceF",
        "p_value_Top_Enriched_KEGG_" : "1.09584811707143e-07",
        "p_value" : "8.98472497214515e-13",
        "vizmap_XAC_DIGE_first_neighbors_NODE_HEIGHT" : "21.0",
        "Selected_CC" : "cytoplasm",
        "node_fillColor" : "204,204,204",
        "TaxID" : "83333",
        "p_value_Top_Enriched_BP_" : "0.000400395685148347",
        "node_label" : "aceF",
        "Protein" : "Dihydrolipoyllysine-residue acetyltransferase component of pyruvate dehydrogenase complex",
        "Enriched_BP" : "acetyl-CoA biosynthetic process from pyruvate(0.0438923395445135);glycolysis(0.000400395685148347);oxidation-reduction process(0.0218226221874487);pyruvate metabolic process(0.153487168215879)",
        "UniProt_ID" : "P06959",
        "Enriched_KEGG" : "Pyruvate metabolism - Escherichia coli K-12 MG1655(4.82394363619559e-05);Glycolysis / Gluconeogenesis - Escherichia coli K-12 MG1655(1.09584811707143e-07);Citrate cycle (TCA cycle) - Escherichia coli K-12 MG1655(0.0205788233168606)",
        "Degree_pp_" : 1,
        "name" : "aceF",
        "node_shape" : "ellipse",
        "node_size" : "21"
      },
      "position" : {
        "x" : 839.0277099609375,
        "y" : 2732.730224609375
      },
      "selected" : false
    }, {
      "data" : {
        "id" : "487",
        "NODE_TYPE" : "DefaultNode",
        "Top_Enriched_BP" : "negative regulation of protein transport",
        "Top_Enriched_KEGG" : "",
        "Biological_Process_GO_" : "negative regulation of protein transport",
        "shared_name" : "napD",
        "Gene" : "napD",
        "Fold_Change" : "NA",
        "cytoscape_alias_list" : [ "napD" ],
        "vizmap_XAC_DIGE_first_neighbors_NODE_WIDTH" : "21.0",
        "SUID" : 487,
        "ID" : "napD",
        "Cellular_Component_GO_" : "cytoplasm",
        "selected" : false,
        "canonicalName" : "napD",
        "p_value_Top_Enriched_KEGG_" : "",
        "p_value" : "0.0389065560233201",
        "vizmap_XAC_DIGE_first_neighbors_NODE_HEIGHT" : "21.0",
        "Selected_CC" : "cytoplasm",
        "node_fillColor" : "204,204,204",
        "TaxID" : "83333",
        "p_value_Top_Enriched_BP_" : "0.0438923395445135",
        "node_label" : "napD",
        "Protein" : "Protein NapD",
        "Enriched_BP" : "negative regulation of protein transport(0.0438923395445135)",
        "UniProt_ID" : "P0A9I5",
        "Enriched_KEGG" : "",
        "Degree_pp_" : 1,
        "name" : "napD",
        "node_shape" : "ellipse",
        "node_size" : "21"
      },
      "position" : {
        "x" : 342.8589172363281,
        "y" : 2534.44921875
      },
      "selected" : false
    }, {
      "data" : {
        "id" : "486",
        "NODE_TYPE" : "DefaultNode",
        "Top_Enriched_BP" : "deoxyribonucleotide biosynthetic process",
        "Top_Enriched_KEGG" : "",
        "Biological_Process_GO_" : "cell redox homeostasis;deoxyribonucleotide biosynthetic process",
        "shared_name" : "grxA",
        "Gene" : "grxA",
        "Fold_Change" : "NA",
        "cytoscape_alias_list" : [ "grxA" ],
        "vizmap_XAC_DIGE_first_neighbors_NODE_WIDTH" : "21.0",
        "SUID" : 486,
        "ID" : "grxA",
        "Cellular_Component_GO_" : "NOT DEFINED",
        "selected" : false,
        "canonicalName" : "grxA",
        "p_value_Top_Enriched_KEGG_" : "",
        "p_value" : "5.33681339261888e-06",
        "vizmap_XAC_DIGE_first_neighbors_NODE_HEIGHT" : "21.0",
        "Selected_CC" : "",
        "node_fillColor" : "204,204,204",
        "TaxID" : "83333",
        "p_value_Top_Enriched_BP_" : "0.00376753335575134",
        "node_label" : "grxA",
        "Protein" : "Glutaredoxin-1",
        "Enriched_BP" : "cell redox homeostasis(0.271301758034262);deoxyribonucleotide biosynthetic process(0.00376753335575134)",
        "UniProt_ID" : "P68688",
        "Enriched_KEGG" : "",
        "Degree_pp_" : 1,
        "name" : "grxA",
        "node_shape" : "ellipse",
        "node_size" : "21"
      },
      "position" : {
        "x" : 258.4812927246094,
        "y" : 1845.3333740234375
      },
      "selected" : false
    }, {
      "data" : {
        "id" : "485",
        "NODE_TYPE" : "DefaultNode",
        "Top_Enriched_BP" : "translation",
        "Top_Enriched_KEGG" : "Ribosome - Escherichia coli K-12 MG1655",
        "Biological_Process_GO_" : "negative regulation of catalytic activity;translation",
        "shared_name" : "rpsT",
        "Gene" : "rpsT",
        "Fold_Change" : "NA",
        "cytoscape_alias_list" : [ "rpsT" ],
        "vizmap_XAC_DIGE_first_neighbors_NODE_WIDTH" : "21.0",
        "SUID" : 485,
        "ID" : "rpsT",
        "Cellular_Component_GO_" : "cytosol",
        "selected" : false,
        "canonicalName" : "rpsT",
        "p_value_Top_Enriched_KEGG_" : "4.96851112718634e-32",
        "p_value" : "8.2612754551966e-11",
        "vizmap_XAC_DIGE_first_neighbors_NODE_HEIGHT" : "21.0",
        "Selected_CC" : "cytosol",
        "node_fillColor" : "204,204,204",
        "TaxID" : "83333",
        "p_value_Top_Enriched_BP_" : "4.89878313082384e-06",
        "node_label" : "rpsT",
        "Protein" : "30S ribosomal protein S20",
        "Enriched_BP" : "negative regulation of catalytic activity(0.0123796361572735);translation(4.89878313082384e-06)",
        "UniProt_ID" : "P0A7U7",
        "Enriched_KEGG" : "Ribosome - Escherichia coli K-12 MG1655(4.96851112718634e-32)",
        "Degree_pp_" : 1,
        "name" : "rpsT",
        "node_shape" : "ellipse",
        "node_size" : "21"
      },
      "position" : {
        "x" : 2047.40966796875,
        "y" : 3328.781494140625
      },
      "selected" : false
    }, {
      "data" : {
        "id" : "484",
        "NODE_TYPE" : "DefaultNode",
        "Top_Enriched_BP" : "negative regulation of endopeptidase activity",
        "Top_Enriched_KEGG" : "",
        "Biological_Process_GO_" : "negative regulation of endopeptidase activity",
        "shared_name" : "yfhM",
        "Gene" : "yfhM",
        "Fold_Change" : "NA",
        "cytoscape_alias_list" : [ "yfhM" ],
        "vizmap_XAC_DIGE_first_neighbors_NODE_WIDTH" : "21.0",
        "SUID" : 484,
        "ID" : "yfhM",
        "Cellular_Component_GO_" : "NOT DEFINED",
        "selected" : false,
        "canonicalName" : "yfhM",
        "p_value_Top_Enriched_KEGG_" : "",
        "p_value" : "0.0213740659726111",
        "vizmap_XAC_DIGE_first_neighbors_NODE_HEIGHT" : "21.0",
        "Selected_CC" : "",
        "node_fillColor" : "204,204,204",
        "TaxID" : "83333",
        "p_value_Top_Enriched_BP_" : "0.0839385555808196",
        "node_label" : "yfhM",
        "Protein" : "Uncharacterized lipoprotein YfhM",
        "Enriched_BP" : "negative regulation of endopeptidase activity(0.0839385555808196)",
        "UniProt_ID" : "P76578",
        "Enriched_KEGG" : "",
        "Degree_pp_" : 1,
        "name" : "yfhM",
        "node_shape" : "ellipse",
        "node_size" : "21"
      },
      "position" : {
        "x" : 1298.9954833984375,
        "y" : 2488.63720703125
      },
      "selected" : false
    }, {
      "data" : {
        "id" : "483",
        "NODE_TYPE" : "DefaultNode",
        "Top_Enriched_BP" : "glycolysis",
        "Top_Enriched_KEGG" : "Vitamin B6 metabolism - Escherichia coli K-12 MG1655",
        "Biological_Process_GO_" : "glycolysis;pyridoxal 5_-phosphate salvage;pyridoxal metabolic process;vitamin B6 biosynthetic process",
        "shared_name" : "pdxY",
        "Gene" : "pdxY",
        "Fold_Change" : "NA",
        "cytoscape_alias_list" : [ "pdxY" ],
        "vizmap_XAC_DIGE_first_neighbors_NODE_WIDTH" : "21.0",
        "SUID" : 483,
        "ID" : "pdxY",
        "Cellular_Component_GO_" : "NOT DEFINED",
        "selected" : false,
        "canonicalName" : "pdxY",
        "p_value_Top_Enriched_KEGG_" : "1.68730358686127e-05",
        "p_value" : "8.52923751732994e-108",
        "vizmap_XAC_DIGE_first_neighbors_NODE_HEIGHT" : "21.0",
        "Selected_CC" : "",
        "node_fillColor" : "204,204,204",
        "TaxID" : "83333",
        "p_value_Top_Enriched_BP_" : "0.000400395685148347",
        "node_label" : "pdxY",
        "Protein" : "Pyridoxamine kinase",
        "Enriched_BP" : "glycolysis(0.000400395685148347);pyridoxal 5_-phosphate salvage(0.0811428879035836);pyridoxal metabolic process(0.0438923395445135);vitamin B6 biosynthetic process(0.0438923395445135)",
        "UniProt_ID" : "P77150",
        "Enriched_KEGG" : "Vitamin B6 metabolism - Escherichia coli K-12 MG1655(1.68730358686127e-05)",
        "Degree_pp_" : 1,
        "name" : "pdxY",
        "node_shape" : "ellipse",
        "node_size" : "21"
      },
      "position" : {
        "x" : 447.18524169921875,
        "y" : 2440.04638671875
      },
      "selected" : false
    }, {
      "data" : {
        "id" : "482",
        "NODE_TYPE" : "DefaultNode",
        "Top_Enriched_BP" : "bacterial-type flagellar cell motility",
        "Top_Enriched_KEGG" : "Flagellar assembly - Escherichia coli K-12 MG1655",
        "Biological_Process_GO_" : "bacterial-type flagellar cell motility;protein transport",
        "shared_name" : "fliH",
        "Gene" : "fliH",
        "Fold_Change" : "NA",
        "cytoscape_alias_list" : [ "fliH" ],
        "vizmap_XAC_DIGE_first_neighbors_NODE_WIDTH" : "21.0",
        "SUID" : 482,
        "ID" : "fliH",
        "Cellular_Component_GO_" : "cytoplasm",
        "selected" : false,
        "canonicalName" : "fliH",
        "p_value_Top_Enriched_KEGG_" : "0.000169642168412067",
        "p_value" : "6.23048253728291e-07",
        "vizmap_XAC_DIGE_first_neighbors_NODE_HEIGHT" : "21.0",
        "Selected_CC" : "cytoplasm",
        "node_fillColor" : "204,204,204",
        "TaxID" : "83333",
        "p_value_Top_Enriched_BP_" : "0.00795759622813043",
        "node_label" : "fliH",
        "Protein" : "Flagellar assembly protein FliH",
        "Enriched_BP" : "bacterial-type flagellar cell motility(0.00795759622813043);protein transport(0.0409766812435115)",
        "UniProt_ID" : "P31068",
        "Enriched_KEGG" : "Type III secretion system - Escherichia coli K-12 MG1655(0.293233956472472);Flagellar assembly - Escherichia coli K-12 MG1655(0.000169642168412067)",
        "Degree_pp_" : 1,
        "name" : "fliH",
        "node_shape" : "ellipse",
        "node_size" : "21"
      },
      "position" : {
        "x" : 9.935615539550781,
        "y" : 2739.629150390625
      },
      "selected" : false
    }, {
      "data" : {
        "id" : "481",
        "NODE_TYPE" : "DefaultNode",
        "Top_Enriched_BP" : "",
        "Top_Enriched_KEGG" : "",
        "Biological_Process_GO_" : "NOTDEFINED",
        "shared_name" : "cueO",
        "Gene" : "cueO",
        "Fold_Change" : "NA",
        "cytoscape_alias_list" : [ "cueO" ],
        "vizmap_XAC_DIGE_first_neighbors_NODE_WIDTH" : "21.0",
        "SUID" : 481,
        "ID" : "cueO",
        "Cellular_Component_GO_" : "NOT DEFINED",
        "selected" : false,
        "canonicalName" : "cueO",
        "p_value_Top_Enriched_KEGG_" : "",
        "p_value" : "5.08226358128613e-36",
        "vizmap_XAC_DIGE_first_neighbors_NODE_HEIGHT" : "21.0",
        "Selected_CC" : "",
        "node_fillColor" : "204,204,204",
        "TaxID" : "83333",
        "p_value_Top_Enriched_BP_" : "",
        "node_label" : "cueO",
        "Protein" : "Blue copper oxidase CueO",
        "Enriched_BP" : "",
        "UniProt_ID" : "P36649",
        "Enriched_KEGG" : "",
        "Degree_pp_" : 1,
        "name" : "cueO",
        "node_shape" : "ellipse",
        "node_size" : "21"
      },
      "position" : {
        "x" : 1089.5833740234375,
        "y" : 2717.78857421875
      },
      "selected" : false
    }, {
      "data" : {
        "id" : "480",
        "NODE_TYPE" : "DefaultNode",
        "Top_Enriched_BP" : "negative regulation of sequence-specific DNA binding transcription factor activity",
        "Top_Enriched_KEGG" : "Alkaloid biosynthesis II - Escherichia coli K-12 MG1655",
        "Biological_Process_GO_" : "negative regulation of hydrolase activity;negative regulation of sequence-specific DNA binding transcription factor activity",
        "shared_name" : "aes",
        "Gene" : "aes",
        "Fold_Change" : "NA",
        "cytoscape_alias_list" : [ "aes" ],
        "vizmap_XAC_DIGE_first_neighbors_NODE_WIDTH" : "21.0",
        "SUID" : 480,
        "ID" : "aes",
        "Cellular_Component_GO_" : "cytoplasm",
        "selected" : false,
        "canonicalName" : "aes",
        "p_value_Top_Enriched_KEGG_" : "0.016816069916784",
        "p_value" : "2.26021722371244e-09",
        "vizmap_XAC_DIGE_first_neighbors_NODE_HEIGHT" : "21.0",
        "Selected_CC" : "cytoplasm",
        "node_fillColor" : "204,204,204",
        "TaxID" : "83333",
        "p_value_Top_Enriched_BP_" : "0.000769200807074587",
        "node_label" : "aes",
        "Protein" : "Acetyl esterase",
        "Enriched_BP" : "negative regulation of hydrolase activity(0.0438923395445135);negative regulation of sequence-specific DNA binding transcription factor activity(0.000769200807074587)",
        "UniProt_ID" : "P23872",
        "Enriched_KEGG" : "Alkaloid biosynthesis II - Escherichia coli K-12 MG1655(0.016816069916784)",
        "Degree_pp_" : 1,
        "name" : "aes",
        "node_shape" : "ellipse",
        "node_size" : "21"
      },
      "position" : {
        "x" : 446.9124755859375,
        "y" : 1648.906982421875
      },
      "selected" : false
    }, {
      "data" : {
        "id" : "479",
        "NODE_TYPE" : "DefaultNode",
        "Top_Enriched_BP" : "enterobacterial common antigen biosynthetic process",
        "Top_Enriched_KEGG" : "",
        "Biological_Process_GO_" : "enterobacterial common antigen biosynthetic process",
        "shared_name" : "wecG",
        "Gene" : "wecG",
        "Fold_Change" : "NA",
        "cytoscape_alias_list" : [ "wecG" ],
        "vizmap_XAC_DIGE_first_neighbors_NODE_WIDTH" : "22.0",
        "SUID" : 479,
        "ID" : "wecG",
        "Cellular_Component_GO_" : "NOT DEFINED",
        "selected" : false,
        "canonicalName" : "wecG",
        "p_value_Top_Enriched_KEGG_" : "",
        "p_value" : "5.16629291481157e-36",
        "vizmap_XAC_DIGE_first_neighbors_NODE_HEIGHT" : "22.0",
        "Selected_CC" : "",
        "node_fillColor" : "204,204,204",
        "TaxID" : "83333",
        "p_value_Top_Enriched_BP_" : "0.248954605566418",
        "node_label" : "wecG",
        "Protein" : "UDP-N-acetyl-D-mannosaminuronic acid transferase",
        "Enriched_BP" : "enterobacterial common antigen biosynthetic process(0.248954605566418)",
        "UniProt_ID" : "P27836",
        "Enriched_KEGG" : "",
        "Degree_pp_" : 2,
        "name" : "wecG",
        "node_shape" : "ellipse",
        "node_size" : "22"
      },
      "position" : {
        "x" : -188.33114624023438,
        "y" : 1999.686279296875
      },
      "selected" : false
    }, {
      "data" : {
        "id" : "478",
        "NODE_TYPE" : "DefaultNode",
        "Top_Enriched_BP" : "carbohydrate transport",
        "Top_Enriched_KEGG" : "ABC transporters - General - Escherichia coli K-12 MG1655",
        "Biological_Process_GO_" : "carbohydrate transport",
        "shared_name" : "alsB",
        "Gene" : "alsB",
        "Fold_Change" : "NA",
        "cytoscape_alias_list" : [ "alsB" ],
        "vizmap_XAC_DIGE_first_neighbors_NODE_WIDTH" : "21.0",
        "SUID" : 478,
        "ID" : "alsB",
        "Cellular_Component_GO_" : "NOT DEFINED",
        "selected" : false,
        "canonicalName" : "alsB",
        "p_value_Top_Enriched_KEGG_" : "1.08832672451525e-06",
        "p_value" : "3.44029210137076e-28",
        "vizmap_XAC_DIGE_first_neighbors_NODE_HEIGHT" : "21.0",
        "Selected_CC" : "",
        "node_fillColor" : "204,204,204",
        "TaxID" : "83333",
        "p_value_Top_Enriched_BP_" : "0.276195807479088",
        "node_label" : "alsB",
        "Protein" : "D-allose-binding periplasmic protein",
        "Enriched_BP" : "carbohydrate transport(0.276195807479088)",
        "UniProt_ID" : "P39265",
        "Enriched_KEGG" : "ABC transporters - Organism-specific - Escherichia coli K-12 MG1655(1.38659723954027e-05);ABC transporters - General - Escherichia coli K-12 MG1655(1.08832672451525e-06)",
        "Degree_pp_" : 1,
        "name" : "alsB",
        "node_shape" : "ellipse",
        "node_size" : "21"
      },
      "position" : {
        "x" : 700.347900390625,
        "y" : 2074.018310546875
      },
      "selected" : false
    }, {
      "data" : {
        "id" : "477",
        "NODE_TYPE" : "DefaultNode",
        "Top_Enriched_BP" : "response to DNA damage stimulus",
        "Top_Enriched_KEGG" : "Purine metabolism - Escherichia coli K-12 MG1655",
        "Biological_Process_GO_" : "_de novo_ IMP biosynthetic process;ATP catabolic process;response to DNA damage stimulus;purine nucleobase biosynthetic process;purine nucleotide biosynthetic process",
        "shared_name" : "purD",
        "Gene" : "purD",
        "Fold_Change" : "NA",
        "cytoscape_alias_list" : [ "purD" ],
        "vizmap_XAC_DIGE_first_neighbors_NODE_WIDTH" : "21.0",
        "SUID" : 477,
        "ID" : "purD",
        "Cellular_Component_GO_" : "NOT DEFINED",
        "selected" : false,
        "canonicalName" : "purD",
        "p_value_Top_Enriched_KEGG_" : "1.53420249072073e-18",
        "p_value" : "7.11022495665768e-48",
        "vizmap_XAC_DIGE_first_neighbors_NODE_HEIGHT" : "21.0",
        "Selected_CC" : "",
        "node_fillColor" : "204,204,204",
        "TaxID" : "83333",
        "p_value_Top_Enriched_BP_" : "5.94901044022219e-06",
        "node_label" : "purD",
        "Protein" : "Phosphoribosylamine--glycine ligase",
        "Enriched_BP" : "_de novo_ IMP biosynthetic process(0.153745903285819);ATP catabolic process(1.3540510931143e-05);response to DNA damage stimulus(5.94901044022219e-06);purine nucleobase biosynthetic process(0.153487168215879);purine nucleotide biosynthetic process(0.0351196515263783)",
        "UniProt_ID" : "P15640",
        "Enriched_KEGG" : "Purine metabolism - Escherichia coli K-12 MG1655(1.53420249072073e-18)",
        "Degree_pp_" : 1,
        "name" : "purD",
        "node_shape" : "ellipse",
        "node_size" : "21"
      },
      "position" : {
        "x" : 894.3787841796875,
        "y" : 2082.649658203125
      },
      "selected" : false
    }, {
      "data" : {
        "id" : "476",
        "NODE_TYPE" : "DefaultNode",
        "Top_Enriched_BP" : "",
        "Top_Enriched_KEGG" : "",
        "Biological_Process_GO_" : "NOTDEFINED",
        "shared_name" : "ydfJ",
        "Gene" : "ydfJ",
        "Fold_Change" : "NA",
        "cytoscape_alias_list" : [ "ydfJ" ],
        "vizmap_XAC_DIGE_first_neighbors_NODE_WIDTH" : "21.0",
        "SUID" : 476,
        "ID" : "ydfJ",
        "Cellular_Component_GO_" : "plasma membrane",
        "selected" : false,
        "canonicalName" : "ydfJ",
        "p_value_Top_Enriched_KEGG_" : "",
        "p_value" : "8.52923751732994e-108",
        "vizmap_XAC_DIGE_first_neighbors_NODE_HEIGHT" : "21.0",
        "Selected_CC" : "plasma membrane",
        "node_fillColor" : "204,204,204",
        "TaxID" : "83333",
        "p_value_Top_Enriched_BP_" : "",
        "node_label" : "ydfJ",
        "Protein" : "Putative inner membrane metabolite transport protein YdfJ",
        "Enriched_BP" : "",
        "UniProt_ID" : "P77228",
        "Enriched_KEGG" : "",
        "Degree_pp_" : 1,
        "name" : "ydfJ",
        "node_shape" : "ellipse",
        "node_size" : "21"
      },
      "position" : {
        "x" : 196.89671325683594,
        "y" : 2268.003173828125
      },
      "selected" : false
    }, {
      "data" : {
        "id" : "475",
        "NODE_TYPE" : "DefaultNode",
        "Top_Enriched_BP" : "enterobactin biosynthetic process",
        "Top_Enriched_KEGG" : "Biosynthesis of siderophore group nonribosomal peptides - Escherichia coli K-12 MG1655",
        "Biological_Process_GO_" : "enterobactin biosynthetic process",
        "shared_name" : "entA",
        "Gene" : "entA",
        "Fold_Change" : "NA",
        "cytoscape_alias_list" : [ "entA" ],
        "vizmap_XAC_DIGE_first_neighbors_NODE_WIDTH" : "21.0",
        "SUID" : 475,
        "ID" : "entA",
        "Cellular_Component_GO_" : "NOT DEFINED",
        "selected" : false,
        "canonicalName" : "entA",
        "p_value_Top_Enriched_KEGG_" : "0.00147123196620745",
        "p_value" : "5.8091023952349e-13",
        "vizmap_XAC_DIGE_first_neighbors_NODE_HEIGHT" : "21.0",
        "Selected_CC" : "",
        "node_fillColor" : "204,204,204",
        "TaxID" : "83333",
        "p_value_Top_Enriched_BP_" : "0.102298864015851",
        "node_label" : "entA",
        "Protein" : "2,3-dihydro-2,3-dihydroxybenzoate dehydrogenase",
        "Enriched_BP" : "enterobactin biosynthetic process(0.102298864015851)",
        "UniProt_ID" : "P15047",
        "Enriched_KEGG" : "Biosynthesis of siderophore group nonribosomal peptides - Escherichia coli K-12 MG1655(0.00147123196620745)",
        "Degree_pp_" : 1,
        "name" : "entA",
        "node_shape" : "ellipse",
        "node_size" : "21"
      },
      "position" : {
        "x" : 382.40234375,
        "y" : 2474.0927734375
      },
      "selected" : false
    }, {
      "data" : {
        "id" : "474",
        "NODE_TYPE" : "DefaultNode",
        "Top_Enriched_BP" : "nucleotide phosphorylation",
        "Top_Enriched_KEGG" : "",
        "Biological_Process_GO_" : "nucleotide phosphorylation;protein adenylylation;protein autophosphorylation;regulation of cell motility;response to stress",
        "shared_name" : "uspG",
        "Gene" : "uspG",
        "Fold_Change" : "NA",
        "cytoscape_alias_list" : [ "uspG" ],
        "vizmap_XAC_DIGE_first_neighbors_NODE_WIDTH" : "22.0",
        "SUID" : 474,
        "ID" : "uspG",
        "Cellular_Component_GO_" : "cytoplasm",
        "selected" : false,
        "canonicalName" : "uspG",
        "p_value_Top_Enriched_KEGG_" : "",
        "p_value" : "0.0044702347638906",
        "vizmap_XAC_DIGE_first_neighbors_NODE_HEIGHT" : "22.0",
        "Selected_CC" : "cytoplasm",
        "node_fillColor" : "204,204,204",
        "TaxID" : "83333",
        "p_value_Top_Enriched_BP_" : "5.03772359562934e-05",
        "node_label" : "uspG",
        "Protein" : "Universal stress protein G",
        "Enriched_BP" : "nucleotide phosphorylation(5.03772359562934e-05);protein adenylylation(0.0438923395445135);protein autophosphorylation(0.376423066577562);regulation of cell motility(0.0438923395445135);response to stress(0.0514946959955701)",
        "UniProt_ID" : "P39177",
        "Enriched_KEGG" : "",
        "Degree_pp_" : 2,
        "name" : "uspG",
        "node_shape" : "ellipse",
        "node_size" : "22"
      },
      "position" : {
        "x" : 606.633544921875,
        "y" : 2713.823486328125
      },
      "selected" : false
    }, {
      "data" : {
        "id" : "473",
        "NODE_TYPE" : "DefaultNode",
        "Top_Enriched_BP" : "protein transport",
        "Top_Enriched_KEGG" : "ABC transporters - General - Escherichia coli K-12 MG1655",
        "Biological_Process_GO_" : "peptide transport;protein transport",
        "shared_name" : "sapA",
        "Gene" : "sapA",
        "Fold_Change" : "NA",
        "cytoscape_alias_list" : [ "sapA" ],
        "vizmap_XAC_DIGE_first_neighbors_NODE_WIDTH" : "21.0",
        "SUID" : 473,
        "ID" : "sapA",
        "Cellular_Component_GO_" : "NOT DEFINED",
        "selected" : false,
        "canonicalName" : "sapA",
        "p_value_Top_Enriched_KEGG_" : "1.08832672451525e-06",
        "p_value" : "3.44029210137076e-28",
        "vizmap_XAC_DIGE_first_neighbors_NODE_HEIGHT" : "21.0",
        "Selected_CC" : "",
        "node_fillColor" : "204,204,204",
        "TaxID" : "83333",
        "p_value_Top_Enriched_BP_" : "0.0409766812435115",
        "node_label" : "sapA",
        "Protein" : "Peptide transport periplasmic protein SapA",
        "Enriched_BP" : "peptide transport(0.375548535722586);protein transport(0.0409766812435115)",
        "UniProt_ID" : "Q47622",
        "Enriched_KEGG" : "ABC transporters - Organism-specific - Escherichia coli K-12 MG1655(1.38659723954027e-05);ABC transporters - General - Escherichia coli K-12 MG1655(1.08832672451525e-06)",
        "Degree_pp_" : 1,
        "name" : "sapA",
        "node_shape" : "ellipse",
        "node_size" : "21"
      },
      "position" : {
        "x" : 743.44091796875,
        "y" : 2138.340576171875
      },
      "selected" : false
    }, {
      "data" : {
        "id" : "472",
        "NODE_TYPE" : "DefaultNode",
        "Top_Enriched_BP" : "",
        "Top_Enriched_KEGG" : "",
        "Biological_Process_GO_" : "NOTDEFINED",
        "shared_name" : "yghA",
        "Gene" : "yghA",
        "Fold_Change" : "NA",
        "cytoscape_alias_list" : [ "yghA" ],
        "vizmap_XAC_DIGE_first_neighbors_NODE_WIDTH" : "21.0",
        "SUID" : 472,
        "ID" : "yghA",
        "Cellular_Component_GO_" : "NOT DEFINED",
        "selected" : false,
        "canonicalName" : "yghA",
        "p_value_Top_Enriched_KEGG_" : "",
        "p_value" : "1.4527605113644e-18",
        "vizmap_XAC_DIGE_first_neighbors_NODE_HEIGHT" : "21.0",
        "Selected_CC" : "",
        "node_fillColor" : "204,204,204",
        "TaxID" : "83333",
        "p_value_Top_Enriched_BP_" : "",
        "node_label" : "yghA",
        "Protein" : "Uncharacterized oxidoreductase YghA",
        "Enriched_BP" : "",
        "UniProt_ID" : "P0AG84",
        "Enriched_KEGG" : "",
        "Degree_pp_" : 1,
        "name" : "yghA",
        "node_shape" : "ellipse",
        "node_size" : "21"
      },
      "position" : {
        "x" : 861.58544921875,
        "y" : 1264.5269775390625
      },
      "selected" : false
    }, {
      "data" : {
        "id" : "471",
        "NODE_TYPE" : "DefaultNode",
        "Top_Enriched_BP" : "chemotaxis",
        "Top_Enriched_KEGG" : "Two-component system - General - Escherichia coli K-12 MG1655",
        "Biological_Process_GO_" : "chemotaxis",
        "shared_name" : "cheB",
        "Gene" : "cheB",
        "Fold_Change" : "NA",
        "cytoscape_alias_list" : [ "cheB" ],
        "vizmap_XAC_DIGE_first_neighbors_NODE_WIDTH" : "21.0",
        "SUID" : 471,
        "ID" : "cheB",
        "Cellular_Component_GO_" : "cytosol;plasma membrane",
        "selected" : false,
        "canonicalName" : "cheB",
        "p_value_Top_Enriched_KEGG_" : "7.78414845107932e-06",
        "p_value" : "5.8091023952349e-13",
        "vizmap_XAC_DIGE_first_neighbors_NODE_HEIGHT" : "21.0",
        "Selected_CC" : "plasma membrane",
        "node_fillColor" : "204,204,204",
        "TaxID" : "83333",
        "p_value_Top_Enriched_BP_" : "0.0673181214952033",
        "node_label" : "cheB",
        "Protein" : "Chemotaxis response regulator protein-glutamate methylesterase",
        "Enriched_BP" : "chemotaxis(0.0673181214952033)",
        "UniProt_ID" : "P07330",
        "Enriched_KEGG" : "Bacterial chemotaxis - Organism-specific - Escherichia coli K-12 MG1655(0.0500583902330778);Bacterial chemotaxis - General - Escherichia coli K-12 MG1655(0.13367195647256);Two-component system - General - Escherichia coli K-12 MG1655(7.78414845107932e-06)",
        "Degree_pp_" : 1,
        "name" : "cheB",
        "node_shape" : "ellipse",
        "node_size" : "21"
      },
      "position" : {
        "x" : 836.9055786132812,
        "y" : 2958.681396484375
      },
      "selected" : false
    }, {
      "data" : {
        "id" : "470",
        "NODE_TYPE" : "DefaultNode",
        "Top_Enriched_BP" : "",
        "Top_Enriched_KEGG" : "",
        "Biological_Process_GO_" : "NOTDEFINED",
        "shared_name" : "yahE",
        "Gene" : "yahE",
        "Fold_Change" : "NA",
        "cytoscape_alias_list" : [ "yahE" ],
        "vizmap_XAC_DIGE_first_neighbors_NODE_WIDTH" : "21.0",
        "SUID" : 470,
        "ID" : "yahE",
        "Cellular_Component_GO_" : "NOT DEFINED",
        "selected" : false,
        "canonicalName" : "yahE",
        "p_value_Top_Enriched_KEGG_" : "",
        "p_value" : "3.44029210137076e-28",
        "vizmap_XAC_DIGE_first_neighbors_NODE_HEIGHT" : "21.0",
        "Selected_CC" : "",
        "node_fillColor" : "204,204,204",
        "TaxID" : "83333",
        "p_value_Top_Enriched_BP_" : "",
        "node_label" : "yahE",
        "Protein" : "Uncharacterized protein YahE",
        "Enriched_BP" : "",
        "UniProt_ID" : "P77297",
        "Enriched_KEGG" : "",
        "Degree_pp_" : 1,
        "name" : "yahE",
        "node_shape" : "ellipse",
        "node_size" : "21"
      },
      "position" : {
        "x" : 768.2823486328125,
        "y" : 1899.47509765625
      },
      "selected" : false
    }, {
      "data" : {
        "id" : "469",
        "NODE_TYPE" : "DefaultNode",
        "Top_Enriched_BP" : "transcription, DNA-dependent",
        "Top_Enriched_KEGG" : "Two-component system - General - Escherichia coli K-12 MG1655",
        "Biological_Process_GO_" : "cell cycle;cell division;positive regulation of cytokinesis;positive regulation of DNA-dependent transcription, initiation;transcription, DNA-dependent",
        "shared_name" : "sdiA",
        "Gene" : "sdiA",
        "Fold_Change" : "NA",
        "cytoscape_alias_list" : [ "sdiA" ],
        "vizmap_XAC_DIGE_first_neighbors_NODE_WIDTH" : "21.0",
        "SUID" : 469,
        "ID" : "sdiA",
        "Cellular_Component_GO_" : "NOT DEFINED",
        "selected" : false,
        "canonicalName" : "sdiA",
        "p_value_Top_Enriched_KEGG_" : "7.78414845107932e-06",
        "p_value" : "1.16924680211429e-22",
        "vizmap_XAC_DIGE_first_neighbors_NODE_HEIGHT" : "21.0",
        "Selected_CC" : "",
        "node_fillColor" : "204,204,204",
        "TaxID" : "83333",
        "p_value_Top_Enriched_BP_" : "0.0169253505779572",
        "node_label" : "sdiA",
        "Protein" : "Regulatory protein SdiA",
        "Enriched_BP" : "cell cycle(0.111886011885737);cell division(0.0927439424380238);positive regulation of cytokinesis(0.0438923395445135);positive regulation of DNA-dependent transcription, initiation(0.153487168215879);transcription, DNA-dependent(0.0169253505779572)",
        "UniProt_ID" : "P07026",
        "Enriched_KEGG" : "Two-component system - General - Escherichia coli K-12 MG1655(7.78414845107932e-06)",
        "Degree_pp_" : 1,
        "name" : "sdiA",
        "node_shape" : "ellipse",
        "node_size" : "21"
      },
      "position" : {
        "x" : 373.33319091796875,
        "y" : 3259.309814453125
      },
      "selected" : false
    }, {
      "data" : {
        "id" : "468",
        "NODE_TYPE" : "DefaultNode",
        "Top_Enriched_BP" : "translational termination",
        "Top_Enriched_KEGG" : "",
        "Biological_Process_GO_" : "translational termination",
        "shared_name" : "prfA",
        "Gene" : "prfA",
        "Fold_Change" : "NA",
        "cytoscape_alias_list" : [ "prfA" ],
        "vizmap_XAC_DIGE_first_neighbors_NODE_WIDTH" : "21.0",
        "SUID" : 468,
        "ID" : "prfA",
        "Cellular_Component_GO_" : "cytoplasm",
        "selected" : false,
        "canonicalName" : "prfA",
        "p_value_Top_Enriched_KEGG_" : "",
        "p_value" : "6.23048253728291e-07",
        "vizmap_XAC_DIGE_first_neighbors_NODE_HEIGHT" : "21.0",
        "Selected_CC" : "cytoplasm",
        "node_fillColor" : "204,204,204",
        "TaxID" : "83333",
        "p_value_Top_Enriched_BP_" : "0.321698990193448",
        "node_label" : "prfA",
        "Protein" : "Peptide chain release factor 1",
        "Enriched_BP" : "translational termination(0.321698990193448)",
        "UniProt_ID" : "P0A7I0",
        "Enriched_KEGG" : "",
        "Degree_pp_" : 1,
        "name" : "prfA",
        "node_shape" : "ellipse",
        "node_size" : "21"
      },
      "position" : {
        "x" : 1216.15283203125,
        "y" : 1783.70654296875
      },
      "selected" : false
    }, {
      "data" : {
        "id" : "467",
        "NODE_TYPE" : "DefaultNode",
        "Top_Enriched_BP" : "cellular amino acid catabolic process",
        "Top_Enriched_KEGG" : "Glycine, serine and threonine metabolism - Escherichia coli K-12 MG1655",
        "Biological_Process_GO_" : "cellular amino acid catabolic process;gluconeogenesis;L-threonine catabolic process to propionate",
        "shared_name" : "tdcG",
        "Gene" : "tdcG",
        "Fold_Change" : "NA",
        "cytoscape_alias_list" : [ "tdcG" ],
        "vizmap_XAC_DIGE_first_neighbors_NODE_WIDTH" : "21.0",
        "SUID" : 467,
        "ID" : "tdcG",
        "Cellular_Component_GO_" : "NOT DEFINED",
        "selected" : false,
        "canonicalName" : "tdcG",
        "p_value_Top_Enriched_KEGG_" : "0.000335559499507544",
        "p_value" : "7.11022495665768e-48",
        "vizmap_XAC_DIGE_first_neighbors_NODE_HEIGHT" : "21.0",
        "Selected_CC" : "",
        "node_fillColor" : "204,204,204",
        "TaxID" : "83333",
        "p_value_Top_Enriched_BP_" : "0.0351196515263783",
        "node_label" : "tdcG",
        "Protein" : "L-serine dehydratase TdcG",
        "Enriched_BP" : "cellular amino acid catabolic process(0.0351196515263783);gluconeogenesis(0.253397115556918);L-threonine catabolic process to propionate(0.33322411497683)",
        "UniProt_ID" : "P42630",
        "Enriched_KEGG" : "Glycine, serine and threonine metabolism - Escherichia coli K-12 MG1655(0.000335559499507544);Cysteine metabolism - Escherichia coli K-12 MG1655(0.33322411497683)",
        "Degree_pp_" : 1,
        "name" : "tdcG",
        "node_shape" : "ellipse",
        "node_size" : "21"
      },
      "position" : {
        "x" : 22.979888916015625,
        "y" : 2060.82275390625
      },
      "selected" : false
    }, {
      "data" : {
        "id" : "466",
        "NODE_TYPE" : "DefaultNode",
        "Top_Enriched_BP" : "response to DNA damage stimulus",
        "Top_Enriched_KEGG" : "",
        "Biological_Process_GO_" : "response to DNA damage stimulus;DNA repair;SOS response",
        "shared_name" : "cho",
        "Gene" : "cho",
        "Fold_Change" : "NA",
        "cytoscape_alias_list" : [ "cho" ],
        "vizmap_XAC_DIGE_first_neighbors_NODE_WIDTH" : "21.0",
        "SUID" : 466,
        "ID" : "cho",
        "Cellular_Component_GO_" : "NOT DEFINED",
        "selected" : false,
        "canonicalName" : "cho",
        "p_value_Top_Enriched_KEGG_" : "",
        "p_value" : "1.98820504349292e-15",
        "vizmap_XAC_DIGE_first_neighbors_NODE_HEIGHT" : "21.0",
        "Selected_CC" : "",
        "node_fillColor" : "204,204,204",
        "TaxID" : "83333",
        "p_value_Top_Enriched_BP_" : "5.94901044022219e-06",
        "node_label" : "cho",
        "Protein" : "Excinuclease cho",
        "Enriched_BP" : "response to DNA damage stimulus(5.94901044022219e-06);DNA repair(0.140727150356219);SOS response(0.105183168305544)",
        "UniProt_ID" : "P76213",
        "Enriched_KEGG" : "",
        "Degree_pp_" : 1,
        "name" : "cho",
        "node_shape" : "ellipse",
        "node_size" : "21"
      },
      "position" : {
        "x" : 511.4715576171875,
        "y" : 2345.55810546875
      },
      "selected" : false
    }, {
      "data" : {
        "id" : "465",
        "NODE_TYPE" : "DefaultNode",
        "Top_Enriched_BP" : "transcription, DNA-dependent",
        "Top_Enriched_KEGG" : "",
        "Biological_Process_GO_" : "regulation of transcription, DNA-dependent;transcription, DNA-dependent",
        "shared_name" : "mazE",
        "Gene" : "mazE",
        "Fold_Change" : "NA",
        "cytoscape_alias_list" : [ "mazE" ],
        "vizmap_XAC_DIGE_first_neighbors_NODE_WIDTH" : "21.0",
        "SUID" : 465,
        "ID" : "mazE",
        "Cellular_Component_GO_" : "NOT DEFINED",
        "selected" : false,
        "canonicalName" : "mazE",
        "p_value_Top_Enriched_KEGG_" : "",
        "p_value" : "5.8091023952349e-13",
        "vizmap_XAC_DIGE_first_neighbors_NODE_HEIGHT" : "21.0",
        "Selected_CC" : "",
        "node_fillColor" : "204,204,204",
        "TaxID" : "83333",
        "p_value_Top_Enriched_BP_" : "0.0169253505779572",
        "node_label" : "mazE",
        "Protein" : "Antitoxin MazE",
        "Enriched_BP" : "regulation of transcription, DNA-dependent(0.0808010819465864);transcription, DNA-dependent(0.0169253505779572)",
        "UniProt_ID" : "P0AE72",
        "Enriched_KEGG" : "",
        "Degree_pp_" : 1,
        "name" : "mazE",
        "node_shape" : "ellipse",
        "node_size" : "21"
      },
      "position" : {
        "x" : 77.29618835449219,
        "y" : 3702.35693359375
      },
      "selected" : false
    }, {
      "data" : {
        "id" : "464",
        "NODE_TYPE" : "DefaultNode",
        "Top_Enriched_BP" : "threonine biosynthetic process",
        "Top_Enriched_KEGG" : "Vitamin B6 metabolism - Escherichia coli K-12 MG1655",
        "Biological_Process_GO_" : "threonine biosynthetic process",
        "shared_name" : "thrC",
        "Gene" : "thrC",
        "Fold_Change" : "NA",
        "cytoscape_alias_list" : [ "thrC" ],
        "vizmap_XAC_DIGE_first_neighbors_NODE_WIDTH" : "21.0",
        "SUID" : 464,
        "ID" : "thrC",
        "Cellular_Component_GO_" : "NOT DEFINED",
        "selected" : false,
        "canonicalName" : "thrC",
        "p_value_Top_Enriched_KEGG_" : "1.68730358686127e-05",
        "p_value" : "1.4527605113644e-18",
        "vizmap_XAC_DIGE_first_neighbors_NODE_HEIGHT" : "21.0",
        "Selected_CC" : "",
        "node_fillColor" : "204,204,204",
        "TaxID" : "83333",
        "p_value_Top_Enriched_BP_" : "0.163272157537812",
        "node_label" : "thrC",
        "Protein" : "Threonine synthase",
        "Enriched_BP" : "threonine biosynthetic process(0.163272157537812)",
        "UniProt_ID" : "P00934",
        "Enriched_KEGG" : "Glycine, serine and threonine metabolism - Escherichia coli K-12 MG1655(0.000335559499507544);Vitamin B6 metabolism - Escherichia coli K-12 MG1655(1.68730358686127e-05)",
        "Degree_pp_" : 1,
        "name" : "thrC",
        "node_shape" : "ellipse",
        "node_size" : "21"
      },
      "position" : {
        "x" : 965.412353515625,
        "y" : 2210.599609375
      },
      "selected" : false
    }, {
      "data" : {
        "id" : "463",
        "NODE_TYPE" : "DefaultNode",
        "Top_Enriched_BP" : "",
        "Top_Enriched_KEGG" : "",
        "Biological_Process_GO_" : "NOTDEFINED",
        "shared_name" : "ydbA",
        "Gene" : "ydbA",
        "Fold_Change" : "NA",
        "cytoscape_alias_list" : [ "ydbA" ],
        "vizmap_XAC_DIGE_first_neighbors_NODE_WIDTH" : "21.0",
        "SUID" : 463,
        "ID" : "ydbA",
        "Cellular_Component_GO_" : "NOT DEFINED",
        "selected" : false,
        "canonicalName" : "ydbA",
        "p_value_Top_Enriched_KEGG_" : "",
        "p_value" : "5.33681339261888e-06",
        "vizmap_XAC_DIGE_first_neighbors_NODE_HEIGHT" : "21.0",
        "Selected_CC" : "",
        "node_fillColor" : "204,204,204",
        "TaxID" : "83333",
        "p_value_Top_Enriched_BP_" : "",
        "node_label" : "ydbA",
        "Protein" : "Putative uncharacterized protein YdbA",
        "Enriched_BP" : "",
        "UniProt_ID" : "P33666",
        "Enriched_KEGG" : "",
        "Degree_pp_" : 1,
        "name" : "ydbA",
        "node_shape" : "ellipse",
        "node_size" : "21"
      },
      "position" : {
        "x" : 603.5263671875,
        "y" : 2822.651611328125
      },
      "selected" : false
    }, {
      "data" : {
        "id" : "462",
        "NODE_TYPE" : "DefaultNode",
        "Top_Enriched_BP" : "translation",
        "Top_Enriched_KEGG" : "Ribosome - Escherichia coli K-12 MG1655",
        "Biological_Process_GO_" : "translation",
        "shared_name" : "rplW",
        "Gene" : "rplW",
        "Fold_Change" : "NA",
        "cytoscape_alias_list" : [ "rplW" ],
        "vizmap_XAC_DIGE_first_neighbors_NODE_WIDTH" : "21.0",
        "SUID" : 462,
        "ID" : "rplW",
        "Cellular_Component_GO_" : "cytosol",
        "selected" : false,
        "canonicalName" : "rplW",
        "p_value_Top_Enriched_KEGG_" : "4.96851112718634e-32",
        "p_value" : "1.3878993169067e-15",
        "vizmap_XAC_DIGE_first_neighbors_NODE_HEIGHT" : "21.0",
        "Selected_CC" : "cytosol",
        "node_fillColor" : "204,204,204",
        "TaxID" : "83333",
        "p_value_Top_Enriched_BP_" : "4.89878313082384e-06",
        "node_label" : "rplW",
        "Protein" : "50S ribosomal protein L23",
        "Enriched_BP" : "translation(4.89878313082384e-06)",
        "UniProt_ID" : "P0ADZ0",
        "Enriched_KEGG" : "Ribosome - Escherichia coli K-12 MG1655(4.96851112718634e-32)",
        "Degree_pp_" : 1,
        "name" : "rplW",
        "node_shape" : "ellipse",
        "node_size" : "21"
      },
      "position" : {
        "x" : 1397.2525634765625,
        "y" : 3540.03125
      },
      "selected" : false
    }, {
      "data" : {
        "id" : "461",
        "NODE_TYPE" : "DefaultNode",
        "Top_Enriched_BP" : "response to stress",
        "Top_Enriched_KEGG" : "",
        "Biological_Process_GO_" : "ion transport;response to stress",
        "shared_name" : "phoE",
        "Gene" : "phoE",
        "Fold_Change" : "NA",
        "cytoscape_alias_list" : [ "phoE" ],
        "vizmap_XAC_DIGE_first_neighbors_NODE_WIDTH" : "21.0",
        "SUID" : 461,
        "ID" : "phoE",
        "Cellular_Component_GO_" : "NOT DEFINED",
        "selected" : false,
        "canonicalName" : "phoE",
        "p_value_Top_Enriched_KEGG_" : "",
        "p_value" : "5.52114829051181e-11",
        "vizmap_XAC_DIGE_first_neighbors_NODE_HEIGHT" : "21.0",
        "Selected_CC" : "",
        "node_fillColor" : "204,204,204",
        "TaxID" : "83333",
        "p_value_Top_Enriched_BP_" : "0.0514946959955701",
        "node_label" : "phoE",
        "Protein" : "Outer membrane pore protein E",
        "Enriched_BP" : "ion transport(0.132851774811709);response to stress(0.0514946959955701)",
        "UniProt_ID" : "P02932",
        "Enriched_KEGG" : "",
        "Degree_pp_" : 1,
        "name" : "phoE",
        "node_shape" : "ellipse",
        "node_size" : "21"
      },
      "position" : {
        "x" : -57.82250213623047,
        "y" : 2077.588134765625
      },
      "selected" : false
    }, {
      "data" : {
        "id" : "460",
        "NODE_TYPE" : "DefaultNode",
        "Top_Enriched_BP" : "glycolysis",
        "Top_Enriched_KEGG" : "",
        "Biological_Process_GO_" : "glycolysis;regulation of transcription, DNA-dependent;response to fructose stimulus;transcription, DNA-dependent",
        "shared_name" : "cra",
        "Gene" : "cra",
        "Fold_Change" : "NA",
        "cytoscape_alias_list" : [ "cra" ],
        "vizmap_XAC_DIGE_first_neighbors_NODE_WIDTH" : "21.0",
        "SUID" : 460,
        "ID" : "cra",
        "Cellular_Component_GO_" : "NOT DEFINED",
        "selected" : false,
        "canonicalName" : "cra",
        "p_value_Top_Enriched_KEGG_" : "",
        "p_value" : "3.28341395382392e-05",
        "vizmap_XAC_DIGE_first_neighbors_NODE_HEIGHT" : "21.0",
        "Selected_CC" : "",
        "node_fillColor" : "204,204,204",
        "TaxID" : "83333",
        "p_value_Top_Enriched_BP_" : "0.000400395685148347",
        "node_label" : "cra",
        "Protein" : "Catabolite repressor/activator",
        "Enriched_BP" : "glycolysis(0.000400395685148347);regulation of transcription, DNA-dependent(0.0808010819465864);response to fructose stimulus(0.120390957379067);transcription, DNA-dependent(0.0169253505779572)",
        "UniProt_ID" : "P0ACP1",
        "Enriched_KEGG" : "",
        "Degree_pp_" : 1,
        "name" : "cra",
        "node_shape" : "ellipse",
        "node_size" : "21"
      },
      "position" : {
        "x" : -53.86628723144531,
        "y" : 2464.06689453125
      },
      "selected" : false
    }, {
      "data" : {
        "id" : "459",
        "NODE_TYPE" : "DefaultNode",
        "Top_Enriched_BP" : "",
        "Top_Enriched_KEGG" : "",
        "Biological_Process_GO_" : "NOTDEFINED",
        "shared_name" : "yghR",
        "Gene" : "yghR",
        "Fold_Change" : "NA",
        "cytoscape_alias_list" : [ "yghR" ],
        "vizmap_XAC_DIGE_first_neighbors_NODE_WIDTH" : "21.0",
        "SUID" : 459,
        "ID" : "yghR",
        "Cellular_Component_GO_" : "NOT DEFINED",
        "selected" : false,
        "canonicalName" : "yghR",
        "p_value_Top_Enriched_KEGG_" : "",
        "p_value" : "7.11022495665768e-48",
        "vizmap_XAC_DIGE_first_neighbors_NODE_HEIGHT" : "21.0",
        "Selected_CC" : "",
        "node_fillColor" : "204,204,204",
        "TaxID" : "83333",
        "p_value_Top_Enriched_BP_" : "",
        "node_label" : "yghR",
        "Protein" : "Uncharacterized ATP-binding protein YghR",
        "Enriched_BP" : "",
        "UniProt_ID" : "P64572",
        "Enriched_KEGG" : "",
        "Degree_pp_" : 1,
        "name" : "yghR",
        "node_shape" : "ellipse",
        "node_size" : "21"
      },
      "position" : {
        "x" : 1126.865234375,
        "y" : 1566.591552734375
      },
      "selected" : false
    }, {
      "data" : {
        "id" : "458",
        "NODE_TYPE" : "DefaultNode",
        "Top_Enriched_BP" : "",
        "Top_Enriched_KEGG" : "",
        "Biological_Process_GO_" : "NOTDEFINED",
        "shared_name" : "ebgC",
        "Gene" : "ebgC",
        "Fold_Change" : "NA",
        "cytoscape_alias_list" : [ "ebgC" ],
        "vizmap_XAC_DIGE_first_neighbors_NODE_WIDTH" : "21.0",
        "SUID" : 458,
        "ID" : "ebgC",
        "Cellular_Component_GO_" : "NOT DEFINED",
        "selected" : false,
        "canonicalName" : "ebgC",
        "p_value_Top_Enriched_KEGG_" : "",
        "p_value" : "1.16924680211429e-22",
        "vizmap_XAC_DIGE_first_neighbors_NODE_HEIGHT" : "21.0",
        "Selected_CC" : "",
        "node_fillColor" : "204,204,204",
        "TaxID" : "83333",
        "p_value_Top_Enriched_BP_" : "",
        "node_label" : "ebgC",
        "Protein" : "Evolved beta-galactosidase subunit beta",
        "Enriched_BP" : "",
        "UniProt_ID" : "P0AC73",
        "Enriched_KEGG" : "",
        "Degree_pp_" : 1,
        "name" : "ebgC",
        "node_shape" : "ellipse",
        "node_size" : "21"
      },
      "position" : {
        "x" : 911.7844848632812,
        "y" : 2959.137939453125
      },
      "selected" : false
    }, {
      "data" : {
        "id" : "457",
        "NODE_TYPE" : "DefaultNode",
        "Top_Enriched_BP" : "transcription, DNA-dependent",
        "Top_Enriched_KEGG" : "Two-component system - General - Escherichia coli K-12 MG1655",
        "Biological_Process_GO_" : "transcription, DNA-dependent",
        "shared_name" : "rcsB",
        "Gene" : "rcsB",
        "Fold_Change" : "NA",
        "cytoscape_alias_list" : [ "rcsB" ],
        "vizmap_XAC_DIGE_first_neighbors_NODE_WIDTH" : "22.0",
        "SUID" : 457,
        "ID" : "rcsB",
        "Cellular_Component_GO_" : "NOT DEFINED",
        "selected" : false,
        "canonicalName" : "rcsB",
        "p_value_Top_Enriched_KEGG_" : "7.78414845107932e-06",
        "p_value" : "0.000579665466201104",
        "vizmap_XAC_DIGE_first_neighbors_NODE_HEIGHT" : "22.0",
        "Selected_CC" : "",
        "node_fillColor" : "204,204,204",
        "TaxID" : "83333",
        "p_value_Top_Enriched_BP_" : "0.0169253505779572",
        "node_label" : "rcsB",
        "Protein" : "Transcriptional regulatory protein RcsB",
        "Enriched_BP" : "transcription, DNA-dependent(0.0169253505779572)",
        "UniProt_ID" : "P0DMC7",
        "Enriched_KEGG" : "Two-component system - General - Escherichia coli K-12 MG1655(7.78414845107932e-06);Two-component system - Organism-specific - Escherichia coli K-12 MG1655(0.0185395309357499)",
        "Degree_pp_" : 2,
        "name" : "rcsB",
        "node_shape" : "ellipse",
        "node_size" : "22"
      },
      "position" : {
        "x" : 77.29618835449219,
        "y" : 3457.111083984375
      },
      "selected" : false
    }, {
      "data" : {
        "id" : "456",
        "NODE_TYPE" : "DefaultNode",
        "Top_Enriched_BP" : "carbohydrate metabolic process",
        "Top_Enriched_KEGG" : "Galactose metabolism - Escherichia coli K-12 MG1655",
        "Biological_Process_GO_" : "carbohydrate metabolic process;N-acetylglucosamine metabolic process",
        "shared_name" : "agaI",
        "Gene" : "agaI",
        "Fold_Change" : "NA",
        "cytoscape_alias_list" : [ "agaI" ],
        "vizmap_XAC_DIGE_first_neighbors_NODE_WIDTH" : "21.0",
        "SUID" : 456,
        "ID" : "agaI",
        "Cellular_Component_GO_" : "NOT DEFINED",
        "selected" : false,
        "canonicalName" : "agaI",
        "p_value_Top_Enriched_KEGG_" : "0.0315542242963082",
        "p_value" : "5.08226358128613e-36",
        "vizmap_XAC_DIGE_first_neighbors_NODE_HEIGHT" : "21.0",
        "Selected_CC" : "",
        "node_fillColor" : "204,204,204",
        "TaxID" : "83333",
        "p_value_Top_Enriched_BP_" : "0.0305620776377642",
        "node_label" : "agaI",
        "Protein" : "Putative galactosamine-6-phosphate isomerase",
        "Enriched_BP" : "carbohydrate metabolic process(0.0305620776377642);N-acetylglucosamine metabolic process(0.358489963994795)",
        "UniProt_ID" : "P42912",
        "Enriched_KEGG" : "Galactose metabolism - Escherichia coli K-12 MG1655(0.0315542242963082)",
        "Degree_pp_" : 1,
        "name" : "agaI",
        "node_shape" : "ellipse",
        "node_size" : "21"
      },
      "position" : {
        "x" : 48.262550354003906,
        "y" : 2551.826904296875
      },
      "selected" : false
    }, {
      "data" : {
        "id" : "455",
        "NODE_TYPE" : "DefaultNode",
        "Top_Enriched_BP" : "",
        "Top_Enriched_KEGG" : "",
        "Biological_Process_GO_" : "NOTDEFINED",
        "shared_name" : "qorA",
        "Gene" : "qorA",
        "Fold_Change" : "NA",
        "cytoscape_alias_list" : [ "qorA" ],
        "vizmap_XAC_DIGE_first_neighbors_NODE_WIDTH" : "21.0",
        "SUID" : 455,
        "ID" : "qorA",
        "Cellular_Component_GO_" : "cytoplasm",
        "selected" : false,
        "canonicalName" : "qorA",
        "p_value_Top_Enriched_KEGG_" : "",
        "p_value" : "1.98820504349292e-15",
        "vizmap_XAC_DIGE_first_neighbors_NODE_HEIGHT" : "21.0",
        "Selected_CC" : "cytoplasm",
        "node_fillColor" : "204,204,204",
        "TaxID" : "83333",
        "p_value_Top_Enriched_BP_" : "",
        "node_label" : "qorA",
        "Protein" : "Quinone oxidoreductase 1",
        "Enriched_BP" : "",
        "UniProt_ID" : "P28304",
        "Enriched_KEGG" : "",
        "Degree_pp_" : 1,
        "name" : "qorA",
        "node_shape" : "ellipse",
        "node_size" : "21"
      },
      "position" : {
        "x" : 100.93362426757812,
        "y" : 1816.94091796875
      },
      "selected" : false
    }, {
      "data" : {
        "id" : "454",
        "NODE_TYPE" : "DefaultNode",
        "Top_Enriched_BP" : "enzyme-directed rRNA pseudouridine synthesis",
        "Top_Enriched_KEGG" : "",
        "Biological_Process_GO_" : "enzyme-directed rRNA pseudouridine synthesis",
        "shared_name" : "rluC",
        "Gene" : "rluC",
        "Fold_Change" : "NA",
        "cytoscape_alias_list" : [ "rluC" ],
        "vizmap_XAC_DIGE_first_neighbors_NODE_WIDTH" : "22.0",
        "SUID" : 454,
        "ID" : "rluC",
        "Cellular_Component_GO_" : "NOT DEFINED",
        "selected" : false,
        "canonicalName" : "rluC",
        "p_value_Top_Enriched_KEGG_" : "",
        "p_value" : "5.54071325828153e-05",
        "vizmap_XAC_DIGE_first_neighbors_NODE_HEIGHT" : "22.0",
        "Selected_CC" : "",
        "node_fillColor" : "204,204,204",
        "TaxID" : "83333",
        "p_value_Top_Enriched_BP_" : "0.00246223207137635",
        "node_label" : "rluC",
        "Protein" : "Ribosomal large subunit pseudouridine synthase C",
        "Enriched_BP" : "enzyme-directed rRNA pseudouridine synthesis(0.00246223207137635)",
        "UniProt_ID" : "P0AA39",
        "Enriched_KEGG" : "",
        "Degree_pp_" : 2,
        "name" : "rluC",
        "node_shape" : "ellipse",
        "node_size" : "22"
      },
      "position" : {
        "x" : 847.1991577148438,
        "y" : 1382.4677734375
      },
      "selected" : false
    }, {
      "data" : {
        "id" : "453",
        "NODE_TYPE" : "DefaultNode",
        "Top_Enriched_BP" : "transcription, DNA-dependent",
        "Top_Enriched_KEGG" : "Two-component system - General - Escherichia coli K-12 MG1655",
        "Biological_Process_GO_" : "bacterial-type flagellum assembly;positive regulation of transcription, DNA-dependent;regulation of bacterial-type flagellum assembly;transcription, DNA-dependent",
        "shared_name" : "flhD",
        "Gene" : "flhD",
        "Fold_Change" : "NA",
        "cytoscape_alias_list" : [ "flhD" ],
        "vizmap_XAC_DIGE_first_neighbors_NODE_WIDTH" : "21.0",
        "SUID" : 453,
        "ID" : "flhD",
        "Cellular_Component_GO_" : "cytoplasm;nucleus",
        "selected" : false,
        "canonicalName" : "flhD",
        "p_value_Top_Enriched_KEGG_" : "7.78414845107932e-06",
        "p_value" : "3.28341395382392e-05",
        "vizmap_XAC_DIGE_first_neighbors_NODE_HEIGHT" : "21.0",
        "Selected_CC" : "nucleus",
        "node_fillColor" : "204,204,204",
        "TaxID" : "83333",
        "p_value_Top_Enriched_BP_" : "0.0169253505779572",
        "node_label" : "flhD",
        "Protein" : "Flagellar transcriptional regulator FlhD",
        "Enriched_BP" : "bacterial-type flagellum assembly(0.18149598293866);positive regulation of transcription, DNA-dependent(0.199431717320567);regulation of bacterial-type flagellum assembly(0.308414555661258);transcription, DNA-dependent(0.0169253505779572)",
        "UniProt_ID" : "P0A8S9",
        "Enriched_KEGG" : "Flagellar assembly - Escherichia coli K-12 MG1655(0.000169642168412067);Two-component system - General - Escherichia coli K-12 MG1655(7.78414845107932e-06)",
        "Degree_pp_" : 1,
        "name" : "flhD",
        "node_shape" : "ellipse",
        "node_size" : "21"
      },
      "position" : {
        "x" : 495.95526123046875,
        "y" : 3875.77099609375
      },
      "selected" : false
    }, {
      "data" : {
        "id" : "452",
        "NODE_TYPE" : "DefaultNode",
        "Top_Enriched_BP" : "translation",
        "Top_Enriched_KEGG" : "Ribosome - Escherichia coli K-12 MG1655",
        "Biological_Process_GO_" : "translation",
        "shared_name" : "rpmC",
        "Gene" : "rpmC",
        "Fold_Change" : "NA",
        "cytoscape_alias_list" : [ "rpmC" ],
        "vizmap_XAC_DIGE_first_neighbors_NODE_WIDTH" : "21.0",
        "SUID" : 452,
        "ID" : "rpmC",
        "Cellular_Component_GO_" : "cytosol",
        "selected" : false,
        "canonicalName" : "rpmC",
        "p_value_Top_Enriched_KEGG_" : "4.96851112718634e-32",
        "p_value" : "0.00291334505761327",
        "vizmap_XAC_DIGE_first_neighbors_NODE_HEIGHT" : "21.0",
        "Selected_CC" : "cytosol",
        "node_fillColor" : "204,204,204",
        "TaxID" : "83333",
        "p_value_Top_Enriched_BP_" : "4.89878313082384e-06",
        "node_label" : "rpmC",
        "Protein" : "50S ribosomal protein L29",
        "Enriched_BP" : "translation(4.89878313082384e-06)",
        "UniProt_ID" : "P0A7M6",
        "Enriched_KEGG" : "Ribosome - Escherichia coli K-12 MG1655(4.96851112718634e-32)",
        "Degree_pp_" : 1,
        "name" : "rpmC",
        "node_shape" : "ellipse",
        "node_size" : "21"
      },
      "position" : {
        "x" : 1397.2525634765625,
        "y" : 3357.980224609375
      },
      "selected" : false
    }, {
      "data" : {
        "id" : "451",
        "NODE_TYPE" : "DefaultNode",
        "Top_Enriched_BP" : "transmembrane transport",
        "Top_Enriched_KEGG" : "",
        "Biological_Process_GO_" : "arabinose transport;galactose transport;glucose import;ion transport;transmembrane transport",
        "shared_name" : "ompL",
        "Gene" : "ompL",
        "Fold_Change" : "NA",
        "cytoscape_alias_list" : [ "ompL" ],
        "vizmap_XAC_DIGE_first_neighbors_NODE_WIDTH" : "21.0",
        "SUID" : 451,
        "ID" : "ompL",
        "Cellular_Component_GO_" : "NOT DEFINED",
        "selected" : false,
        "canonicalName" : "ompL",
        "p_value_Top_Enriched_KEGG_" : "",
        "p_value" : "0.0105753931976778",
        "vizmap_XAC_DIGE_first_neighbors_NODE_HEIGHT" : "21.0",
        "Selected_CC" : "",
        "node_fillColor" : "204,204,204",
        "TaxID" : "83333",
        "p_value_Top_Enriched_BP_" : "0.0163408112943766",
        "node_label" : "ompL",
        "Protein" : "Porin OmpL",
        "Enriched_BP" : "arabinose transport(0.120390957379067);galactose transport(0.256592201912377);glucose import(0.0839385555808196);ion transport(0.132851774811709);transmembrane transport(0.0163408112943766)",
        "UniProt_ID" : "P76773",
        "Enriched_KEGG" : "",
        "Degree_pp_" : 1,
        "name" : "ompL",
        "node_shape" : "ellipse",
        "node_size" : "21"
      },
      "position" : {
        "x" : 384.537353515625,
        "y" : 2304.08154296875
      },
      "selected" : false
    }, {
      "data" : {
        "id" : "450",
        "NODE_TYPE" : "DefaultNode",
        "Top_Enriched_BP" : "negative regulation of catalytic activity",
        "Top_Enriched_KEGG" : "",
        "Biological_Process_GO_" : "negative regulation of catalytic activity",
        "shared_name" : "mliC",
        "Gene" : "mliC",
        "Fold_Change" : "NA",
        "cytoscape_alias_list" : [ "mliC" ],
        "vizmap_XAC_DIGE_first_neighbors_NODE_WIDTH" : "21.0",
        "SUID" : 450,
        "ID" : "mliC",
        "Cellular_Component_GO_" : "NOT DEFINED",
        "selected" : false,
        "canonicalName" : "mliC",
        "p_value_Top_Enriched_KEGG_" : "",
        "p_value" : "3.44029210137076e-28",
        "vizmap_XAC_DIGE_first_neighbors_NODE_HEIGHT" : "21.0",
        "Selected_CC" : "",
        "node_fillColor" : "204,204,204",
        "TaxID" : "83333",
        "p_value_Top_Enriched_BP_" : "0.0123796361572735",
        "node_label" : "mliC",
        "Protein" : "Membrane-bound lysozyme inhibitor of C-type lysozyme",
        "Enriched_BP" : "negative regulation of catalytic activity(0.0123796361572735)",
        "UniProt_ID" : "P28224",
        "Enriched_KEGG" : "",
        "Degree_pp_" : 1,
        "name" : "mliC",
        "node_shape" : "ellipse",
        "node_size" : "21"
      },
      "position" : {
        "x" : 421.7888488769531,
        "y" : 2866.2900390625
      },
      "selected" : false
    }, {
      "data" : {
        "id" : "449",
        "NODE_TYPE" : "DefaultNode",
        "Top_Enriched_BP" : "glycopeptide catabolic process",
        "Top_Enriched_KEGG" : "",
        "Biological_Process_GO_" : "glycopeptide catabolic process;peptidoglycan catabolic process",
        "shared_name" : "mpaA",
        "Gene" : "mpaA",
        "Fold_Change" : "NA",
        "cytoscape_alias_list" : [ "mpaA" ],
        "vizmap_XAC_DIGE_first_neighbors_NODE_WIDTH" : "21.0",
        "SUID" : 449,
        "ID" : "mpaA",
        "Cellular_Component_GO_" : "NOT DEFINED",
        "selected" : false,
        "canonicalName" : "mpaA",
        "p_value_Top_Enriched_KEGG_" : "",
        "p_value" : "7.11022495665768e-48",
        "vizmap_XAC_DIGE_first_neighbors_NODE_HEIGHT" : "21.0",
        "Selected_CC" : "",
        "node_fillColor" : "204,204,204",
        "TaxID" : "83333",
        "p_value_Top_Enriched_BP_" : "0.0839385555808196",
        "node_label" : "mpaA",
        "Protein" : "Protein MpaA",
        "Enriched_BP" : "glycopeptide catabolic process(0.0839385555808196);peptidoglycan catabolic process(0.143796016370434)",
        "UniProt_ID" : "P0ACV6",
        "Enriched_KEGG" : "",
        "Degree_pp_" : 1,
        "name" : "mpaA",
        "node_shape" : "ellipse",
        "node_size" : "21"
      },
      "position" : {
        "x" : 458.3345947265625,
        "y" : 2796.4609375
      },
      "selected" : false
    }, {
      "data" : {
        "id" : "448",
        "NODE_TYPE" : "DefaultNode",
        "Top_Enriched_BP" : "3-phenylpropionate catabolic process",
        "Top_Enriched_KEGG" : "Phenylalanine metabolism - Escherichia coli K-12 MG1655",
        "Biological_Process_GO_" : "3-phenylpropionate catabolic process",
        "shared_name" : "hcaC",
        "Gene" : "hcaC",
        "Fold_Change" : "NA",
        "cytoscape_alias_list" : [ "hcaC" ],
        "vizmap_XAC_DIGE_first_neighbors_NODE_WIDTH" : "21.0",
        "SUID" : 448,
        "ID" : "hcaC",
        "Cellular_Component_GO_" : "NOT DEFINED",
        "selected" : false,
        "canonicalName" : "hcaC",
        "p_value_Top_Enriched_KEGG_" : "0.00489498409679883",
        "p_value" : "7.11022495665768e-48",
        "vizmap_XAC_DIGE_first_neighbors_NODE_HEIGHT" : "21.0",
        "Selected_CC" : "",
        "node_fillColor" : "204,204,204",
        "TaxID" : "83333",
        "p_value_Top_Enriched_BP_" : "0.277186126968258",
        "node_label" : "hcaC",
        "Protein" : "3-phenylpropionate/cinnamic acid dioxygenase ferredoxin subunit",
        "Enriched_BP" : "3-phenylpropionate catabolic process(0.277186126968258)",
        "UniProt_ID" : "P0ABW0",
        "Enriched_KEGG" : "Phenylalanine metabolism - Escherichia coli K-12 MG1655(0.00489498409679883)",
        "Degree_pp_" : 1,
        "name" : "hcaC",
        "node_shape" : "ellipse",
        "node_size" : "21"
      },
      "position" : {
        "x" : 368.8882751464844,
        "y" : 1671.668701171875
      },
      "selected" : false
    }, {
      "data" : {
        "id" : "447",
        "NODE_TYPE" : "DefaultNode",
        "Top_Enriched_BP" : "colanic acid biosynthetic process",
        "Top_Enriched_KEGG" : "",
        "Biological_Process_GO_" : "colanic acid biosynthetic process;peptidyl-tyrosine dephosphorylation",
        "shared_name" : "wzb",
        "Gene" : "wzb",
        "Fold_Change" : "NA",
        "cytoscape_alias_list" : [ "wzb" ],
        "vizmap_XAC_DIGE_first_neighbors_NODE_WIDTH" : "21.0",
        "SUID" : 447,
        "ID" : "wzb",
        "Cellular_Component_GO_" : "NOT DEFINED",
        "selected" : false,
        "canonicalName" : "wzb",
        "p_value_Top_Enriched_KEGG_" : "",
        "p_value" : "0.000153819535381413",
        "vizmap_XAC_DIGE_first_neighbors_NODE_HEIGHT" : "21.0",
        "Selected_CC" : "",
        "node_fillColor" : "204,204,204",
        "TaxID" : "83333",
        "p_value_Top_Enriched_BP_" : "0.00175770718961868",
        "node_label" : "wzb",
        "Protein" : "Low molecular weight protein-tyrosine-phosphatase wzb",
        "Enriched_BP" : "colanic acid biosynthetic process(0.00175770718961868);peptidyl-tyrosine dephosphorylation(0.0839385555808196)",
        "UniProt_ID" : "P0AAB2",
        "Enriched_KEGG" : "",
        "Degree_pp_" : 1,
        "name" : "wzb",
        "node_shape" : "ellipse",
        "node_size" : "21"
      },
      "position" : {
        "x" : -734.1318969726562,
        "y" : 1168.7158203125
      },
      "selected" : false
    }, {
      "data" : {
        "id" : "446",
        "NODE_TYPE" : "DefaultNode",
        "Top_Enriched_BP" : "translational initiation",
        "Top_Enriched_KEGG" : "",
        "Biological_Process_GO_" : "GTP catabolic process;translational initiation",
        "shared_name" : "infB",
        "Gene" : "infB",
        "Fold_Change" : "NA",
        "cytoscape_alias_list" : [ "infB" ],
        "vizmap_XAC_DIGE_first_neighbors_NODE_WIDTH" : "21.0",
        "SUID" : 446,
        "ID" : "infB",
        "Cellular_Component_GO_" : "cytoplasm",
        "selected" : false,
        "canonicalName" : "infB",
        "p_value_Top_Enriched_KEGG_" : "",
        "p_value" : "0.00761380570844226",
        "vizmap_XAC_DIGE_first_neighbors_NODE_HEIGHT" : "21.0",
        "Selected_CC" : "cytoplasm",
        "node_fillColor" : "204,204,204",
        "TaxID" : "83333",
        "p_value_Top_Enriched_BP_" : "0.00551687599216271",
        "node_label" : "infB",
        "Protein" : "Translation initiation factor IF-2",
        "Enriched_BP" : "GTP catabolic process(0.0263550008810345);translational initiation(0.00551687599216271)",
        "UniProt_ID" : "P0A705",
        "Enriched_KEGG" : "",
        "Degree_pp_" : 1,
        "name" : "infB",
        "node_shape" : "ellipse",
        "node_size" : "21"
      },
      "position" : {
        "x" : 1489.09228515625,
        "y" : 2610.219970703125
      },
      "selected" : false
    }, {
      "data" : {
        "id" : "445",
        "NODE_TYPE" : "DefaultNode",
        "Top_Enriched_BP" : "lipopolysaccharide biosynthetic process",
        "Top_Enriched_KEGG" : "",
        "Biological_Process_GO_" : "lipopolysaccharide biosynthetic process;slime layer polysaccharide biosynthetic process",
        "shared_name" : "wcaM",
        "Gene" : "wcaM",
        "Fold_Change" : "NA",
        "cytoscape_alias_list" : [ "wcaM" ],
        "vizmap_XAC_DIGE_first_neighbors_NODE_WIDTH" : "21.0",
        "SUID" : 445,
        "ID" : "wcaM",
        "Cellular_Component_GO_" : "NOT DEFINED",
        "selected" : false,
        "canonicalName" : "wcaM",
        "p_value_Top_Enriched_KEGG_" : "",
        "p_value" : "7.11022495665768e-48",
        "vizmap_XAC_DIGE_first_neighbors_NODE_HEIGHT" : "21.0",
        "Selected_CC" : "",
        "node_fillColor" : "204,204,204",
        "TaxID" : "83333",
        "p_value_Top_Enriched_BP_" : "0.0535034906541534",
        "node_label" : "wcaM",
        "Protein" : "Colanic acid biosynthesis protein WcaM",
        "Enriched_BP" : "lipopolysaccharide biosynthetic process(0.0535034906541534);slime layer polysaccharide biosynthetic process(0.308414555661258)",
        "UniProt_ID" : "P71244",
        "Enriched_KEGG" : "",
        "Degree_pp_" : 1,
        "name" : "wcaM",
        "node_shape" : "ellipse",
        "node_size" : "21"
      },
      "position" : {
        "x" : -17.252490997314453,
        "y" : 1818.6217041015625
      },
      "selected" : false
    }, {
      "data" : {
        "id" : "444",
        "NODE_TYPE" : "DefaultNode",
        "Top_Enriched_BP" : "",
        "Top_Enriched_KEGG" : "",
        "Biological_Process_GO_" : "NOTDEFINED",
        "shared_name" : "yahF",
        "Gene" : "yahF",
        "Fold_Change" : "NA",
        "cytoscape_alias_list" : [ "yahF" ],
        "vizmap_XAC_DIGE_first_neighbors_NODE_WIDTH" : "21.0",
        "SUID" : 444,
        "ID" : "yahF",
        "Cellular_Component_GO_" : "NOT DEFINED",
        "selected" : false,
        "canonicalName" : "yahF",
        "p_value_Top_Enriched_KEGG_" : "",
        "p_value" : "5.08226358128613e-36",
        "vizmap_XAC_DIGE_first_neighbors_NODE_HEIGHT" : "21.0",
        "Selected_CC" : "",
        "node_fillColor" : "204,204,204",
        "TaxID" : "83333",
        "p_value_Top_Enriched_BP_" : "",
        "node_label" : "yahF",
        "Protein" : "Uncharacterized protein YahF",
        "Enriched_BP" : "",
        "UniProt_ID" : "P77187",
        "Enriched_KEGG" : "",
        "Degree_pp_" : 1,
        "name" : "yahF",
        "node_shape" : "ellipse",
        "node_size" : "21"
      },
      "position" : {
        "x" : 399.9483947753906,
        "y" : 1733.503173828125
      },
      "selected" : false
    }, {
      "data" : {
        "id" : "443",
        "NODE_TYPE" : "DefaultNode",
        "Top_Enriched_BP" : "dephosphorylation",
        "Top_Enriched_KEGG" : "Purine metabolism - Escherichia coli K-12 MG1655",
        "Biological_Process_GO_" : "dephosphorylation;nucleotide catabolic process",
        "shared_name" : "ushA",
        "Gene" : "ushA",
        "Fold_Change" : "NA",
        "cytoscape_alias_list" : [ "ushA" ],
        "vizmap_XAC_DIGE_first_neighbors_NODE_WIDTH" : "21.0",
        "SUID" : 443,
        "ID" : "ushA",
        "Cellular_Component_GO_" : "NOT DEFINED",
        "selected" : false,
        "canonicalName" : "ushA",
        "p_value_Top_Enriched_KEGG_" : "1.53420249072073e-18",
        "p_value" : "5.52114829051181e-11",
        "vizmap_XAC_DIGE_first_neighbors_NODE_HEIGHT" : "21.0",
        "Selected_CC" : "",
        "node_fillColor" : "204,204,204",
        "TaxID" : "83333",
        "p_value_Top_Enriched_BP_" : "0.0942228487367201",
        "node_label" : "ushA",
        "Protein" : "Protein UshA",
        "Enriched_BP" : "dephosphorylation(0.0942228487367201);nucleotide catabolic process(0.120390957379067)",
        "UniProt_ID" : "P07024",
        "Enriched_KEGG" : "Purine metabolism - Escherichia coli K-12 MG1655(1.53420249072073e-18);Pyrimidine metabolism - Escherichia coli K-12 MG1655(1.24292742672715e-12);Nicotinate and nicotinamide metabolism - Escherichia coli K-12 MG1655(0.030603934185028)",
        "Degree_pp_" : 1,
        "name" : "ushA",
        "node_shape" : "ellipse",
        "node_size" : "21"
      },
      "position" : {
        "x" : 619.08349609375,
        "y" : 1486.166259765625
      },
      "selected" : false
    }, {
      "data" : {
        "id" : "442",
        "NODE_TYPE" : "DefaultNode",
        "Top_Enriched_BP" : "",
        "Top_Enriched_KEGG" : "",
        "Biological_Process_GO_" : "NOTDEFINED",
        "shared_name" : "ybcH",
        "Gene" : "ybcH",
        "Fold_Change" : "NA",
        "cytoscape_alias_list" : [ "ybcH" ],
        "vizmap_XAC_DIGE_first_neighbors_NODE_WIDTH" : "21.0",
        "SUID" : 442,
        "ID" : "ybcH",
        "Cellular_Component_GO_" : "NOT DEFINED",
        "selected" : false,
        "canonicalName" : "ybcH",
        "p_value_Top_Enriched_KEGG_" : "",
        "p_value" : "7.11022495665768e-48",
        "vizmap_XAC_DIGE_first_neighbors_NODE_HEIGHT" : "21.0",
        "Selected_CC" : "",
        "node_fillColor" : "204,204,204",
        "TaxID" : "83333",
        "p_value_Top_Enriched_BP_" : "",
        "node_label" : "ybcH",
        "Protein" : "Uncharacterized protein YbcH",
        "Enriched_BP" : "",
        "UniProt_ID" : "P37325",
        "Enriched_KEGG" : "",
        "Degree_pp_" : 1,
        "name" : "ybcH",
        "node_shape" : "ellipse",
        "node_size" : "21"
      },
      "position" : {
        "x" : 1258.3856201171875,
        "y" : 1855.619873046875
      },
      "selected" : false
    }, {
      "data" : {
        "id" : "441",
        "NODE_TYPE" : "DefaultNode",
        "Top_Enriched_BP" : "nucleotide phosphorylation",
        "Top_Enriched_KEGG" : "Purine metabolism - Escherichia coli K-12 MG1655",
        "Biological_Process_GO_" : "nucleotide phosphorylation;purine nucleotide metabolic process",
        "shared_name" : "gmk",
        "Gene" : "gmk",
        "Fold_Change" : "NA",
        "cytoscape_alias_list" : [ "gmk" ],
        "vizmap_XAC_DIGE_first_neighbors_NODE_WIDTH" : "21.0",
        "SUID" : 441,
        "ID" : "gmk",
        "Cellular_Component_GO_" : "cytoplasm",
        "selected" : false,
        "canonicalName" : "gmk",
        "p_value_Top_Enriched_KEGG_" : "1.53420249072073e-18",
        "p_value" : "1.16924680211429e-22",
        "vizmap_XAC_DIGE_first_neighbors_NODE_HEIGHT" : "21.0",
        "Selected_CC" : "cytoplasm",
        "node_fillColor" : "204,204,204",
        "TaxID" : "83333",
        "p_value_Top_Enriched_BP_" : "5.03772359562934e-05",
        "node_label" : "gmk",
        "Protein" : "Guanylate kinase",
        "Enriched_BP" : "nucleotide phosphorylation(5.03772359562934e-05);purine nucleotide metabolic process(0.343118452434147)",
        "UniProt_ID" : "P60546",
        "Enriched_KEGG" : "Purine metabolism - Escherichia coli K-12 MG1655(1.53420249072073e-18)",
        "Degree_pp_" : 1,
        "name" : "gmk",
        "node_shape" : "ellipse",
        "node_size" : "21"
      },
      "position" : {
        "x" : 394.4673156738281,
        "y" : 2589.310791015625
      },
      "selected" : false
    }, {
      "data" : {
        "id" : "440",
        "NODE_TYPE" : "DefaultNode",
        "Top_Enriched_BP" : "pantothenate catabolic process",
        "Top_Enriched_KEGG" : "Pantothenate and CoA biosynthesis - Escherichia coli K-12 MG1655",
        "Biological_Process_GO_" : "coenzyme A biosynthetic process;pantothenate catabolic process",
        "shared_name" : "coaBC",
        "Gene" : "coaBC",
        "Fold_Change" : "NA",
        "cytoscape_alias_list" : [ "coaBC" ],
        "vizmap_XAC_DIGE_first_neighbors_NODE_WIDTH" : "21.0",
        "SUID" : 440,
        "ID" : "coaBC",
        "Cellular_Component_GO_" : "NOT DEFINED",
        "selected" : false,
        "canonicalName" : "coaBC",
        "p_value_Top_Enriched_KEGG_" : "0.13367195647256",
        "p_value" : "7.11022495665768e-48",
        "vizmap_XAC_DIGE_first_neighbors_NODE_HEIGHT" : "21.0",
        "Selected_CC" : "",
        "node_fillColor" : "204,204,204",
        "TaxID" : "83333",
        "p_value_Top_Enriched_BP_" : "0.0839385555808196",
        "node_label" : "coaBC",
        "Protein" : "Coenzyme A biosynthesis bifunctional protein CoaBC",
        "Enriched_BP" : "coenzyme A biosynthetic process(0.372100024815853);pantothenate catabolic process(0.0839385555808196)",
        "UniProt_ID" : "P0ABQ0",
        "Enriched_KEGG" : "Pantothenate and CoA biosynthesis - Escherichia coli K-12 MG1655(0.13367195647256)",
        "Degree_pp_" : 1,
        "name" : "coaBC",
        "node_shape" : "ellipse",
        "node_size" : "21"
      },
      "position" : {
        "x" : 501.04931640625,
        "y" : 2567.933837890625
      },
      "selected" : false
    }, {
      "data" : {
        "id" : "439",
        "NODE_TYPE" : "DefaultNode",
        "Top_Enriched_BP" : "proteolysis",
        "Top_Enriched_KEGG" : "Two-component system - General - Escherichia coli K-12 MG1655",
        "Biological_Process_GO_" : "misfolded or incompletely synthesized protein catabolic process;protein folding;proteolysis;response to oxidative stress;response to temperature stimulus",
        "shared_name" : "degP",
        "Gene" : "degP",
        "Fold_Change" : "NA",
        "cytoscape_alias_list" : [ "degP" ],
        "vizmap_XAC_DIGE_first_neighbors_NODE_WIDTH" : "22.0",
        "SUID" : 439,
        "ID" : "degP",
        "Cellular_Component_GO_" : "plasma membrane",
        "selected" : false,
        "canonicalName" : "degP",
        "p_value_Top_Enriched_KEGG_" : "7.78414845107932e-06",
        "p_value" : "1.11452099474696e-32",
        "vizmap_XAC_DIGE_first_neighbors_NODE_HEIGHT" : "22.0",
        "Selected_CC" : "plasma membrane",
        "node_fillColor" : "204,204,204",
        "TaxID" : "83333",
        "p_value_Top_Enriched_BP_" : "0.00463305399374456",
        "node_label" : "degP",
        "Protein" : "Periplasmic serine endoprotease DegP",
        "Enriched_BP" : "misfolded or incompletely synthesized protein catabolic process(0.041171718679328);protein folding(0.0124038323370745);proteolysis(0.00463305399374456);response to oxidative stress(0.00795759622813043);response to temperature stimulus(0.0322916140179028)",
        "UniProt_ID" : "P0C0V0",
        "Enriched_KEGG" : "Two-component system - General - Escherichia coli K-12 MG1655(7.78414845107932e-06)",
        "Degree_pp_" : 2,
        "name" : "degP",
        "node_shape" : "ellipse",
        "node_size" : "22"
      },
      "position" : {
        "x" : 1516.0042724609375,
        "y" : 849.2467041015625
      },
      "selected" : false
    }, {
      "data" : {
        "id" : "438",
        "NODE_TYPE" : "DefaultNode",
        "Top_Enriched_BP" : "transcription initiation from bacterial-type RNA polymerase promoter",
        "Top_Enriched_KEGG" : "Two-component system - General - Escherichia coli K-12 MG1655",
        "Biological_Process_GO_" : "transcription initiation from bacterial-type RNA polymerase promoter",
        "shared_name" : "fliA",
        "Gene" : "fliA",
        "Fold_Change" : "NA",
        "cytoscape_alias_list" : [ "fliA" ],
        "vizmap_XAC_DIGE_first_neighbors_NODE_WIDTH" : "21.0",
        "SUID" : 438,
        "ID" : "fliA",
        "Cellular_Component_GO_" : "cytoplasm;nucleus",
        "selected" : false,
        "canonicalName" : "fliA",
        "p_value_Top_Enriched_KEGG_" : "7.78414845107932e-06",
        "p_value" : "0.0105753931976778",
        "vizmap_XAC_DIGE_first_neighbors_NODE_HEIGHT" : "21.0",
        "Selected_CC" : "nucleus",
        "node_fillColor" : "204,204,204",
        "TaxID" : "83333",
        "p_value_Top_Enriched_BP_" : "0.000215047448063529",
        "node_label" : "fliA",
        "Protein" : "RNA polymerase sigma factor FliA",
        "Enriched_BP" : "transcription initiation from bacterial-type RNA polymerase promoter(0.000215047448063529)",
        "UniProt_ID" : "P0AEM6",
        "Enriched_KEGG" : "Two-component system - General - Escherichia coli K-12 MG1655(7.78414845107932e-06)",
        "Degree_pp_" : 1,
        "name" : "fliA",
        "node_shape" : "ellipse",
        "node_size" : "21"
      },
      "position" : {
        "x" : 267.0379943847656,
        "y" : 2395.6240234375
      },
      "selected" : false
    }, {
      "data" : {
        "id" : "437",
        "NODE_TYPE" : "DefaultNode",
        "Top_Enriched_BP" : "DNA-dependent DNA replication",
        "Top_Enriched_KEGG" : "Purine metabolism - Escherichia coli K-12 MG1655",
        "Biological_Process_GO_" : "DNA-dependent DNA replication",
        "shared_name" : "holA",
        "Gene" : "holA",
        "Fold_Change" : "NA",
        "cytoscape_alias_list" : [ "holA" ],
        "vizmap_XAC_DIGE_first_neighbors_NODE_WIDTH" : "23.0",
        "SUID" : 437,
        "ID" : "holA",
        "Cellular_Component_GO_" : "NOT DEFINED",
        "selected" : false,
        "canonicalName" : "holA",
        "p_value_Top_Enriched_KEGG_" : "1.53420249072073e-18",
        "p_value" : "1.53476103675489e-05",
        "vizmap_XAC_DIGE_first_neighbors_NODE_HEIGHT" : "23.0",
        "Selected_CC" : "",
        "node_fillColor" : "204,204,204",
        "TaxID" : "83333",
        "p_value_Top_Enriched_BP_" : "0.0123796361572735",
        "node_label" : "holA",
        "Protein" : "DNA polymerase III subunit delta",
        "Enriched_BP" : "DNA-dependent DNA replication(0.0123796361572735)",
        "UniProt_ID" : "P28630",
        "Enriched_KEGG" : "Purine metabolism - Escherichia coli K-12 MG1655(1.53420249072073e-18);Homologous recombination - Escherichia coli K-12 MG1655(4.92129469880256e-05);Pyrimidine metabolism - Escherichia coli K-12 MG1655(1.24292742672715e-12);Mismatch repair - Escherichia coli K-12 MG1655(0.00197721216682224);DNA replication - Escherichia coli K-12 MG1655(0.000428382536509376)",
        "Degree_pp_" : 3,
        "name" : "holA",
        "node_shape" : "ellipse",
        "node_size" : "23"
      },
      "position" : {
        "x" : 689.6854248046875,
        "y" : 2676.561767578125
      },
      "selected" : false
    }, {
      "data" : {
        "id" : "436",
        "NODE_TYPE" : "DefaultNode",
        "Top_Enriched_BP" : "glycolysis",
        "Top_Enriched_KEGG" : "Glycolysis / Gluconeogenesis - Escherichia coli K-12 MG1655",
        "Biological_Process_GO_" : "glycolysis",
        "shared_name" : "fbaA",
        "Gene" : "fbaA",
        "Fold_Change" : "NA",
        "cytoscape_alias_list" : [ "fbaA" ],
        "vizmap_XAC_DIGE_first_neighbors_NODE_WIDTH" : "21.0",
        "SUID" : 436,
        "ID" : "fbaA",
        "Cellular_Component_GO_" : "NOT DEFINED",
        "selected" : false,
        "canonicalName" : "fbaA",
        "p_value_Top_Enriched_KEGG_" : "1.09584811707143e-07",
        "p_value" : "2.26021722371244e-09",
        "vizmap_XAC_DIGE_first_neighbors_NODE_HEIGHT" : "21.0",
        "Selected_CC" : "",
        "node_fillColor" : "204,204,204",
        "TaxID" : "83333",
        "p_value_Top_Enriched_BP_" : "0.000400395685148347",
        "node_label" : "fbaA",
        "Protein" : "Fructose-bisphosphate aldolase class 2",
        "Enriched_BP" : "glycolysis(0.000400395685148347)",
        "UniProt_ID" : "P0AB71",
        "Enriched_KEGG" : "Fructose and mannose metabolism - Escherichia coli K-12 MG1655(0.00311309148579909);Glycolysis / Gluconeogenesis - Escherichia coli K-12 MG1655(1.09584811707143e-07);Carbon fixation in photosynthetic organisms - Escherichia coli K-12 MG1655(7.58181815362988e-05);Pentose phosphate pathway - Escherichia coli K-12 MG1655(0.0231031407591646)",
        "Degree_pp_" : 1,
        "name" : "fbaA",
        "node_shape" : "ellipse",
        "node_size" : "21"
      },
      "position" : {
        "x" : 321.18524169921875,
        "y" : 1335.6719970703125
      },
      "selected" : false
    }, {
      "data" : {
        "id" : "435",
        "NODE_TYPE" : "DefaultNode",
        "Top_Enriched_BP" : "",
        "Top_Enriched_KEGG" : "",
        "Biological_Process_GO_" : "NOTDEFINED",
        "shared_name" : "yjiT",
        "Gene" : "yjiT",
        "Fold_Change" : "NA",
        "cytoscape_alias_list" : [ "yjiT" ],
        "vizmap_XAC_DIGE_first_neighbors_NODE_WIDTH" : "21.0",
        "SUID" : 435,
        "ID" : "yjiT",
        "Cellular_Component_GO_" : "NOT DEFINED",
        "selected" : false,
        "canonicalName" : "yjiT",
        "p_value_Top_Enriched_KEGG_" : "",
        "p_value" : "5.33681339261888e-06",
        "vizmap_XAC_DIGE_first_neighbors_NODE_HEIGHT" : "21.0",
        "Selected_CC" : "",
        "node_fillColor" : "204,204,204",
        "TaxID" : "83333",
        "p_value_Top_Enriched_BP_" : "",
        "node_label" : "yjiT",
        "Protein" : "Putative uncharacterized protein YjiT",
        "Enriched_BP" : "",
        "UniProt_ID" : "P39391",
        "Enriched_KEGG" : "",
        "Degree_pp_" : 1,
        "name" : "yjiT",
        "node_shape" : "ellipse",
        "node_size" : "21"
      },
      "position" : {
        "x" : 1450.67822265625,
        "y" : 1762.1973876953125
      },
      "selected" : false
    }, {
      "data" : {
        "id" : "434",
        "NODE_TYPE" : "DefaultNode",
        "Top_Enriched_BP" : "_de novo_ IMP biosynthetic process",
        "Top_Enriched_KEGG" : "Purine metabolism - Escherichia coli K-12 MG1655",
        "Biological_Process_GO_" : "_de novo_ IMP biosynthetic process",
        "shared_name" : "purC",
        "Gene" : "purC",
        "Fold_Change" : "NA",
        "cytoscape_alias_list" : [ "purC" ],
        "vizmap_XAC_DIGE_first_neighbors_NODE_WIDTH" : "21.0",
        "SUID" : 434,
        "ID" : "purC",
        "Cellular_Component_GO_" : "cytosol",
        "selected" : false,
        "canonicalName" : "purC",
        "p_value_Top_Enriched_KEGG_" : "1.53420249072073e-18",
        "p_value" : "0.00463911439037662",
        "vizmap_XAC_DIGE_first_neighbors_NODE_HEIGHT" : "21.0",
        "Selected_CC" : "cytosol",
        "node_fillColor" : "204,204,204",
        "TaxID" : "83333",
        "p_value_Top_Enriched_BP_" : "0.153745903285819",
        "node_label" : "purC",
        "Protein" : "Phosphoribosylaminoimidazole-succinocarboxamide synthase",
        "Enriched_BP" : "_de novo_ IMP biosynthetic process(0.153745903285819)",
        "UniProt_ID" : "P0A7D7",
        "Enriched_KEGG" : "Purine metabolism - Escherichia coli K-12 MG1655(1.53420249072073e-18)",
        "Degree_pp_" : 1,
        "name" : "purC",
        "node_shape" : "ellipse",
        "node_size" : "21"
      },
      "position" : {
        "x" : 231.00100708007812,
        "y" : 2609.7646484375
      },
      "selected" : false
    }, {
      "data" : {
        "id" : "433",
        "NODE_TYPE" : "DefaultNode",
        "Top_Enriched_BP" : "potassium ion transmembrane transport",
        "Top_Enriched_KEGG" : "",
        "Biological_Process_GO_" : "potassium ion transmembrane transport;potassium ion transport;regulation of pH;response to methylglyoxal;response to toxic substance",
        "shared_name" : "kefC",
        "Gene" : "kefC",
        "Fold_Change" : "NA",
        "cytoscape_alias_list" : [ "kefC" ],
        "vizmap_XAC_DIGE_first_neighbors_NODE_WIDTH" : "21.0",
        "SUID" : 433,
        "ID" : "kefC",
        "Cellular_Component_GO_" : "plasma membrane",
        "selected" : false,
        "canonicalName" : "kefC",
        "p_value_Top_Enriched_KEGG_" : "",
        "p_value" : "3.44029210137076e-28",
        "vizmap_XAC_DIGE_first_neighbors_NODE_HEIGHT" : "21.0",
        "Selected_CC" : "plasma membrane",
        "node_fillColor" : "204,204,204",
        "TaxID" : "83333",
        "p_value_Top_Enriched_BP_" : "0.0811428879035836",
        "node_label" : "kefC",
        "Protein" : "Glutathione-regulated potassium-efflux system protein KefC",
        "Enriched_BP" : "potassium ion transmembrane transport(0.0811428879035836);potassium ion transport(0.276730516947953);regulation of pH(0.234811106343162);response to methylglyoxal(0.308414555661258);response to toxic substance(0.343118452434147)",
        "UniProt_ID" : "P03819",
        "Enriched_KEGG" : "",
        "Degree_pp_" : 1,
        "name" : "kefC",
        "node_shape" : "ellipse",
        "node_size" : "21"
      },
      "position" : {
        "x" : 163.54620361328125,
        "y" : 2042.195068359375
      },
      "selected" : false
    }, {
      "data" : {
        "id" : "432",
        "NODE_TYPE" : "DefaultNode",
        "Top_Enriched_BP" : "lactose biosynthetic process",
        "Top_Enriched_KEGG" : "",
        "Biological_Process_GO_" : "lactose biosynthetic process",
        "shared_name" : "lacA",
        "Gene" : "lacA",
        "Fold_Change" : "NA",
        "cytoscape_alias_list" : [ "lacA" ],
        "vizmap_XAC_DIGE_first_neighbors_NODE_WIDTH" : "21.0",
        "SUID" : 432,
        "ID" : "lacA",
        "Cellular_Component_GO_" : "cytoplasm",
        "selected" : false,
        "canonicalName" : "lacA",
        "p_value_Top_Enriched_KEGG_" : "",
        "p_value" : "3.44029210137076e-28",
        "vizmap_XAC_DIGE_first_neighbors_NODE_HEIGHT" : "21.0",
        "Selected_CC" : "cytoplasm",
        "node_fillColor" : "204,204,204",
        "TaxID" : "83333",
        "p_value_Top_Enriched_BP_" : "0.0438923395445135",
        "node_label" : "lacA",
        "Protein" : "Galactoside O-acetyltransferase",
        "Enriched_BP" : "lactose biosynthetic process(0.0438923395445135)",
        "UniProt_ID" : "P07464",
        "Enriched_KEGG" : "",
        "Degree_pp_" : 1,
        "name" : "lacA",
        "node_shape" : "ellipse",
        "node_size" : "21"
      },
      "position" : {
        "x" : 869.01220703125,
        "y" : 2020.416015625
      },
      "selected" : false
    }, {
      "data" : {
        "id" : "431",
        "NODE_TYPE" : "DefaultNode",
        "Top_Enriched_BP" : "colanic acid biosynthetic process",
        "Top_Enriched_KEGG" : "Two-component system - General - Escherichia coli K-12 MG1655",
        "Biological_Process_GO_" : "colanic acid biosynthetic process;intracellular signal transduction",
        "shared_name" : "rcsF",
        "Gene" : "rcsF",
        "Fold_Change" : "NA",
        "cytoscape_alias_list" : [ "rcsF" ],
        "vizmap_XAC_DIGE_first_neighbors_NODE_WIDTH" : "21.0",
        "SUID" : 431,
        "ID" : "rcsF",
        "Cellular_Component_GO_" : "NOT DEFINED",
        "selected" : false,
        "canonicalName" : "rcsF",
        "p_value_Top_Enriched_KEGG_" : "7.78414845107932e-06",
        "p_value" : "5.08226358128613e-36",
        "vizmap_XAC_DIGE_first_neighbors_NODE_HEIGHT" : "21.0",
        "Selected_CC" : "",
        "node_fillColor" : "204,204,204",
        "TaxID" : "83333",
        "p_value_Top_Enriched_BP_" : "0.00175770718961868",
        "node_label" : "rcsF",
        "Protein" : "Outer membrane lipoprotein RcsF",
        "Enriched_BP" : "colanic acid biosynthetic process(0.00175770718961868);intracellular signal transduction(0.257429437618751)",
        "UniProt_ID" : "P69411",
        "Enriched_KEGG" : "Two-component system - General - Escherichia coli K-12 MG1655(7.78414845107932e-06)",
        "Degree_pp_" : 1,
        "name" : "rcsF",
        "node_shape" : "ellipse",
        "node_size" : "21"
      },
      "position" : {
        "x" : -634.1318359375,
        "y" : 1268.7158203125
      },
      "selected" : false
    }, {
      "data" : {
        "id" : "430",
        "NODE_TYPE" : "DefaultNode",
        "Top_Enriched_BP" : "response to antibiotic",
        "Top_Enriched_KEGG" : "",
        "Biological_Process_GO_" : "negative regulation of transcription, DNA-dependent;response to antibiotic;transcription, DNA-dependent",
        "shared_name" : "mprA",
        "Gene" : "mprA",
        "Fold_Change" : "NA",
        "cytoscape_alias_list" : [ "mprA" ],
        "vizmap_XAC_DIGE_first_neighbors_NODE_WIDTH" : "21.0",
        "SUID" : 430,
        "ID" : "mprA",
        "Cellular_Component_GO_" : "NOT DEFINED",
        "selected" : false,
        "canonicalName" : "mprA",
        "p_value_Top_Enriched_KEGG_" : "",
        "p_value" : "4.84041877898408e-08",
        "vizmap_XAC_DIGE_first_neighbors_NODE_HEIGHT" : "21.0",
        "Selected_CC" : "",
        "node_fillColor" : "204,204,204",
        "TaxID" : "83333",
        "p_value_Top_Enriched_BP_" : "0.00483427643994046",
        "node_label" : "mprA",
        "Protein" : "Transcriptional repressor MprA",
        "Enriched_BP" : "negative regulation of transcription, DNA-dependent(0.0536311341578545);response to antibiotic(0.00483427643994046);transcription, DNA-dependent(0.0169253505779572)",
        "UniProt_ID" : "P0ACR9",
        "Enriched_KEGG" : "",
        "Degree_pp_" : 1,
        "name" : "mprA",
        "node_shape" : "ellipse",
        "node_size" : "21"
      },
      "position" : {
        "x" : 964.6194458007812,
        "y" : 2611.1572265625
      },
      "selected" : false
    }, {
      "data" : {
        "id" : "429",
        "NODE_TYPE" : "DefaultNode",
        "Top_Enriched_BP" : "bacterial-type flagellar cell motility",
        "Top_Enriched_KEGG" : "Two-component system - General - Escherichia coli K-12 MG1655",
        "Biological_Process_GO_" : "bacterial-type flagellar cell motility",
        "shared_name" : "fliC",
        "Gene" : "fliC",
        "Fold_Change" : "NA",
        "cytoscape_alias_list" : [ "fliC" ],
        "vizmap_XAC_DIGE_first_neighbors_NODE_WIDTH" : "21.0",
        "SUID" : 429,
        "ID" : "fliC",
        "Cellular_Component_GO_" : "extracellular",
        "selected" : false,
        "canonicalName" : "fliC",
        "p_value_Top_Enriched_KEGG_" : "7.78414845107932e-06",
        "p_value" : "2.26021722371244e-09",
        "vizmap_XAC_DIGE_first_neighbors_NODE_HEIGHT" : "21.0",
        "Selected_CC" : "extracellular",
        "node_fillColor" : "204,204,204",
        "TaxID" : "83333",
        "p_value_Top_Enriched_BP_" : "0.00795759622813043",
        "node_label" : "fliC",
        "Protein" : "Flagellin",
        "Enriched_BP" : "bacterial-type flagellar cell motility(0.00795759622813043)",
        "UniProt_ID" : "P04949",
        "Enriched_KEGG" : "Flagellar assembly - Escherichia coli K-12 MG1655(0.000169642168412067);Two-component system - General - Escherichia coli K-12 MG1655(7.78414845107932e-06)",
        "Degree_pp_" : 1,
        "name" : "fliC",
        "node_shape" : "ellipse",
        "node_size" : "21"
      },
      "position" : {
        "x" : 738.3972778320312,
        "y" : 1567.64892578125
      },
      "selected" : false
    }, {
      "data" : {
        "id" : "428",
        "NODE_TYPE" : "DefaultNode",
        "Top_Enriched_BP" : "lipopolysaccharide biosynthetic process",
        "Top_Enriched_KEGG" : "",
        "Biological_Process_GO_" : "lipopolysaccharide biosynthetic process",
        "shared_name" : "inaA",
        "Gene" : "inaA",
        "Fold_Change" : "NA",
        "cytoscape_alias_list" : [ "inaA" ],
        "vizmap_XAC_DIGE_first_neighbors_NODE_WIDTH" : "21.0",
        "SUID" : 428,
        "ID" : "inaA",
        "Cellular_Component_GO_" : "NOT DEFINED",
        "selected" : false,
        "canonicalName" : "inaA",
        "p_value_Top_Enriched_KEGG_" : "",
        "p_value" : "4.84041877898408e-08",
        "vizmap_XAC_DIGE_first_neighbors_NODE_HEIGHT" : "21.0",
        "Selected_CC" : "",
        "node_fillColor" : "204,204,204",
        "TaxID" : "83333",
        "p_value_Top_Enriched_BP_" : "0.0535034906541534",
        "node_label" : "inaA",
        "Protein" : "Protein InaA",
        "Enriched_BP" : "lipopolysaccharide biosynthetic process(0.0535034906541534)",
        "UniProt_ID" : "P27294",
        "Enriched_KEGG" : "",
        "Degree_pp_" : 1,
        "name" : "inaA",
        "node_shape" : "ellipse",
        "node_size" : "21"
      },
      "position" : {
        "x" : 1210.42626953125,
        "y" : 2062.0107421875
      },
      "selected" : false
    }, {
      "data" : {
        "id" : "427",
        "NODE_TYPE" : "DefaultNode",
        "Top_Enriched_BP" : "cellular component movement",
        "Top_Enriched_KEGG" : "",
        "Biological_Process_GO_" : "cellular component movement",
        "shared_name" : "ybiA",
        "Gene" : "ybiA",
        "Fold_Change" : "NA",
        "cytoscape_alias_list" : [ "ybiA" ],
        "vizmap_XAC_DIGE_first_neighbors_NODE_WIDTH" : "21.0",
        "SUID" : 427,
        "ID" : "ybiA",
        "Cellular_Component_GO_" : "NOT DEFINED",
        "selected" : false,
        "canonicalName" : "ybiA",
        "p_value_Top_Enriched_KEGG_" : "",
        "p_value" : "3.28341395382392e-05",
        "vizmap_XAC_DIGE_first_neighbors_NODE_HEIGHT" : "21.0",
        "Selected_CC" : "",
        "node_fillColor" : "204,204,204",
        "TaxID" : "83333",
        "p_value_Top_Enriched_BP_" : "0.0506188561077661",
        "node_label" : "ybiA",
        "Protein" : "Swarming motility protein YbiA",
        "Enriched_BP" : "cellular component movement(0.0506188561077661)",
        "UniProt_ID" : "P30176",
        "Enriched_KEGG" : "",
        "Degree_pp_" : 1,
        "name" : "ybiA",
        "node_shape" : "ellipse",
        "node_size" : "21"
      },
      "position" : {
        "x" : 757.82373046875,
        "y" : 1731.5269775390625
      },
      "selected" : false
    }, {
      "data" : {
        "id" : "426",
        "NODE_TYPE" : "DefaultNode",
        "Top_Enriched_BP" : "phospholipid transport",
        "Top_Enriched_KEGG" : "",
        "Biological_Process_GO_" : "phospholipid transport",
        "shared_name" : "mlaC",
        "Gene" : "mlaC",
        "Fold_Change" : "NA",
        "cytoscape_alias_list" : [ "mlaC" ],
        "vizmap_XAC_DIGE_first_neighbors_NODE_WIDTH" : "21.0",
        "SUID" : 426,
        "ID" : "mlaC",
        "Cellular_Component_GO_" : "NOT DEFINED",
        "selected" : false,
        "canonicalName" : "mlaC",
        "p_value_Top_Enriched_KEGG_" : "",
        "p_value" : "8.52923751732994e-108",
        "vizmap_XAC_DIGE_first_neighbors_NODE_HEIGHT" : "21.0",
        "Selected_CC" : "",
        "node_fillColor" : "204,204,204",
        "TaxID" : "83333",
        "p_value_Top_Enriched_BP_" : "0.0322916140179028",
        "node_label" : "mlaC",
        "Protein" : "Probable phospholipid-binding protein MlaC",
        "Enriched_BP" : "phospholipid transport(0.0322916140179028)",
        "UniProt_ID" : "P0ADV7",
        "Enriched_KEGG" : "",
        "Degree_pp_" : 1,
        "name" : "mlaC",
        "node_shape" : "ellipse",
        "node_size" : "21"
      },
      "position" : {
        "x" : 618.189697265625,
        "y" : 1951.9560546875
      },
      "selected" : false
    }, {
      "data" : {
        "id" : "425",
        "NODE_TYPE" : "DefaultNode",
        "Top_Enriched_BP" : "pilus organization",
        "Top_Enriched_KEGG" : "",
        "Biological_Process_GO_" : "cell wall organization;pilus organization",
        "shared_name" : "sfmC",
        "Gene" : "sfmC",
        "Fold_Change" : "NA",
        "cytoscape_alias_list" : [ "sfmC" ],
        "vizmap_XAC_DIGE_first_neighbors_NODE_WIDTH" : "21.0",
        "SUID" : 425,
        "ID" : "sfmC",
        "Cellular_Component_GO_" : "NOT DEFINED",
        "selected" : false,
        "canonicalName" : "sfmC",
        "p_value_Top_Enriched_KEGG_" : "",
        "p_value" : "8.9218325673069e-68",
        "vizmap_XAC_DIGE_first_neighbors_NODE_HEIGHT" : "21.0",
        "Selected_CC" : "",
        "node_fillColor" : "204,204,204",
        "TaxID" : "83333",
        "p_value_Top_Enriched_BP_" : "0.0961675359578315",
        "node_label" : "sfmC",
        "Protein" : "Probable fimbrial chaperone SfmC",
        "Enriched_BP" : "cell wall organization(0.178108471014374);pilus organization(0.0961675359578315)",
        "UniProt_ID" : "P77249",
        "Enriched_KEGG" : "",
        "Degree_pp_" : 1,
        "name" : "sfmC",
        "node_shape" : "ellipse",
        "node_size" : "21"
      },
      "position" : {
        "x" : 546.8284301757812,
        "y" : 3049.605224609375
      },
      "selected" : false
    }, {
      "data" : {
        "id" : "424",
        "NODE_TYPE" : "DefaultNode",
        "Top_Enriched_BP" : "peptidoglycan-based cell wall biogenesis",
        "Top_Enriched_KEGG" : "Glycerophospholipid metabolism - Escherichia coli K-12 MG1655",
        "Biological_Process_GO_" : "peptidoglycan-based cell wall biogenesis",
        "shared_name" : "ynbB",
        "Gene" : "ynbB",
        "Fold_Change" : "NA",
        "cytoscape_alias_list" : [ "ynbB" ],
        "vizmap_XAC_DIGE_first_neighbors_NODE_WIDTH" : "21.0",
        "SUID" : 424,
        "ID" : "ynbB",
        "Cellular_Component_GO_" : "plasma membrane",
        "selected" : false,
        "canonicalName" : "ynbB",
        "p_value_Top_Enriched_KEGG_" : "0.0666171612985538",
        "p_value" : "2.74761551710945e-228",
        "vizmap_XAC_DIGE_first_neighbors_NODE_HEIGHT" : "21.0",
        "Selected_CC" : "plasma membrane",
        "node_fillColor" : "204,204,204",
        "TaxID" : "83333",
        "p_value_Top_Enriched_BP_" : "0.0839385555808196",
        "node_label" : "ynbB",
        "Protein" : "Uncharacterized protein YnbB",
        "Enriched_BP" : "peptidoglycan-based cell wall biogenesis(0.0839385555808196)",
        "UniProt_ID" : "P76091",
        "Enriched_KEGG" : "Glycerophospholipid metabolism - Escherichia coli K-12 MG1655(0.0666171612985538)",
        "Degree_pp_" : 1,
        "name" : "ynbB",
        "node_shape" : "ellipse",
        "node_size" : "21"
      },
      "position" : {
        "x" : 184.37071228027344,
        "y" : 1414.661865234375
      },
      "selected" : false
    }, {
      "data" : {
        "id" : "423",
        "NODE_TYPE" : "DefaultNode",
        "Top_Enriched_BP" : "peptidoglycan catabolic process",
        "Top_Enriched_KEGG" : "Peptidoglycan biosynthesis - Escherichia coli K-12 MG1655",
        "Biological_Process_GO_" : "peptidoglycan catabolic process",
        "shared_name" : "amiA",
        "Gene" : "amiA",
        "Fold_Change" : "NA",
        "cytoscape_alias_list" : [ "amiA" ],
        "vizmap_XAC_DIGE_first_neighbors_NODE_WIDTH" : "21.0",
        "SUID" : 423,
        "ID" : "amiA",
        "Cellular_Component_GO_" : "NOT DEFINED",
        "selected" : false,
        "canonicalName" : "amiA",
        "p_value_Top_Enriched_KEGG_" : "0.030603934185028",
        "p_value" : "5.8091023952349e-13",
        "vizmap_XAC_DIGE_first_neighbors_NODE_HEIGHT" : "21.0",
        "Selected_CC" : "",
        "node_fillColor" : "204,204,204",
        "TaxID" : "83333",
        "p_value_Top_Enriched_BP_" : "0.143796016370434",
        "node_label" : "amiA",
        "Protein" : "N-acetylmuramoyl-L-alanine amidase AmiA",
        "Enriched_BP" : "peptidoglycan catabolic process(0.143796016370434)",
        "UniProt_ID" : "P36548",
        "Enriched_KEGG" : "Peptidoglycan biosynthesis - Escherichia coli K-12 MG1655(0.030603934185028)",
        "Degree_pp_" : 1,
        "name" : "amiA",
        "node_shape" : "ellipse",
        "node_size" : "21"
      },
      "position" : {
        "x" : 430.45623779296875,
        "y" : 2085.05078125
      },
      "selected" : false
    }, {
      "data" : {
        "id" : "422",
        "NODE_TYPE" : "DefaultNode",
        "Top_Enriched_BP" : "Mo-molybdopterin cofactor biosynthetic process",
        "Top_Enriched_KEGG" : "",
        "Biological_Process_GO_" : "cellular protein modification process;Mo-molybdopterin cofactor biosynthetic process",
        "shared_name" : "moeB",
        "Gene" : "moeB",
        "Fold_Change" : "NA",
        "cytoscape_alias_list" : [ "moeB" ],
        "vizmap_XAC_DIGE_first_neighbors_NODE_WIDTH" : "21.0",
        "SUID" : 422,
        "ID" : "moeB",
        "Cellular_Component_GO_" : "cytosol",
        "selected" : false,
        "canonicalName" : "moeB",
        "p_value_Top_Enriched_KEGG_" : "",
        "p_value" : "0.000574200027428077",
        "vizmap_XAC_DIGE_first_neighbors_NODE_HEIGHT" : "21.0",
        "Selected_CC" : "cytosol",
        "node_fillColor" : "204,204,204",
        "TaxID" : "83333",
        "p_value_Top_Enriched_BP_" : "0.0482226131489517",
        "node_label" : "moeB",
        "Protein" : "Molybdopterin-synthase adenylyltransferase",
        "Enriched_BP" : "cellular protein modification process(0.358574966186299);Mo-molybdopterin cofactor biosynthetic process(0.0482226131489517)",
        "UniProt_ID" : "P12282",
        "Enriched_KEGG" : "",
        "Degree_pp_" : 1,
        "name" : "moeB",
        "node_shape" : "ellipse",
        "node_size" : "21"
      },
      "position" : {
        "x" : 239.5504150390625,
        "y" : 2126.526123046875
      },
      "selected" : false
    }, {
      "data" : {
        "id" : "421",
        "NODE_TYPE" : "DefaultNode",
        "Top_Enriched_BP" : "fatty acid biosynthetic process",
        "Top_Enriched_KEGG" : "Pyruvate metabolism - Escherichia coli K-12 MG1655",
        "Biological_Process_GO_" : "fatty acid biosynthetic process",
        "shared_name" : "accB",
        "Gene" : "accB",
        "Fold_Change" : "NA",
        "cytoscape_alias_list" : [ "accB" ],
        "vizmap_XAC_DIGE_first_neighbors_NODE_WIDTH" : "21.0",
        "SUID" : 421,
        "ID" : "accB",
        "Cellular_Component_GO_" : "cytoplasm",
        "selected" : false,
        "canonicalName" : "accB",
        "p_value_Top_Enriched_KEGG_" : "4.82394363619559e-05",
        "p_value" : "6.23048253728291e-07",
        "vizmap_XAC_DIGE_first_neighbors_NODE_HEIGHT" : "21.0",
        "Selected_CC" : "cytoplasm",
        "node_fillColor" : "204,204,204",
        "TaxID" : "83333",
        "p_value_Top_Enriched_BP_" : "0.225064878820861",
        "node_label" : "accB",
        "Protein" : "Biotin carboxyl carrier protein of acetyl-CoA carboxylase",
        "Enriched_BP" : "fatty acid biosynthetic process(0.225064878820861)",
        "UniProt_ID" : "P0ABD8",
        "Enriched_KEGG" : "Pyruvate metabolism - Escherichia coli K-12 MG1655(4.82394363619559e-05);Fatty acid biosynthesis - Escherichia coli K-12 MG1655(0.00127235447460233);Propanoate metabolism - Escherichia coli K-12 MG1655(0.369256360038522)",
        "Degree_pp_" : 1,
        "name" : "accB",
        "node_shape" : "ellipse",
        "node_size" : "21"
      },
      "position" : {
        "x" : -531.5179443359375,
        "y" : 2751.31005859375
      },
      "selected" : false
    }, {
      "data" : {
        "id" : "420",
        "NODE_TYPE" : "DefaultNode",
        "Top_Enriched_BP" : "transcription antitermination",
        "Top_Enriched_KEGG" : "",
        "Biological_Process_GO_" : "negative regulation of DNA-dependent transcription, termination;transcription antitermination;transcription, DNA-dependent",
        "shared_name" : "cspE",
        "Gene" : "cspE",
        "Fold_Change" : "NA",
        "cytoscape_alias_list" : [ "cspE" ],
        "vizmap_XAC_DIGE_first_neighbors_NODE_WIDTH" : "21.0",
        "SUID" : 420,
        "ID" : "cspE",
        "Cellular_Component_GO_" : "cytoplasm;nucleus",
        "selected" : false,
        "canonicalName" : "cspE",
        "p_value_Top_Enriched_KEGG_" : "",
        "p_value" : "0.00403904920747828",
        "vizmap_XAC_DIGE_first_neighbors_NODE_HEIGHT" : "21.0",
        "Selected_CC" : "nucleus",
        "node_fillColor" : "204,204,204",
        "TaxID" : "83333",
        "p_value_Top_Enriched_BP_" : "3.57449667438469e-05",
        "node_label" : "cspE",
        "Protein" : "Cold shock-like protein CspE",
        "Enriched_BP" : "negative regulation of DNA-dependent transcription, termination(0.0105511624343152);transcription antitermination(3.57449667438469e-05);transcription, DNA-dependent(0.0169253505779572)",
        "UniProt_ID" : "P0A972",
        "Enriched_KEGG" : "",
        "Degree_pp_" : 1,
        "name" : "cspE",
        "node_shape" : "ellipse",
        "node_size" : "21"
      },
      "position" : {
        "x" : 631.1983642578125,
        "y" : 2255.984375
      },
      "selected" : false
    }, {
      "data" : {
        "id" : "419",
        "NODE_TYPE" : "DefaultNode",
        "Top_Enriched_BP" : "",
        "Top_Enriched_KEGG" : "ABC transporters - General - Escherichia coli K-12 MG1655",
        "Biological_Process_GO_" : "NOTDEFINED",
        "shared_name" : "rbsA",
        "Gene" : "rbsA",
        "Fold_Change" : "NA",
        "cytoscape_alias_list" : [ "rbsA" ],
        "vizmap_XAC_DIGE_first_neighbors_NODE_WIDTH" : "21.0",
        "SUID" : 419,
        "ID" : "rbsA",
        "Cellular_Component_GO_" : "NOT DEFINED",
        "selected" : false,
        "canonicalName" : "rbsA",
        "p_value_Top_Enriched_KEGG_" : "1.08832672451525e-06",
        "p_value" : "6.23048253728291e-07",
        "vizmap_XAC_DIGE_first_neighbors_NODE_HEIGHT" : "21.0",
        "Selected_CC" : "",
        "node_fillColor" : "204,204,204",
        "TaxID" : "83333",
        "p_value_Top_Enriched_BP_" : "",
        "node_label" : "rbsA",
        "Protein" : "Ribose import ATP-binding protein RbsA",
        "Enriched_BP" : "",
        "UniProt_ID" : "P04983",
        "Enriched_KEGG" : "ABC transporters - Organism-specific - Escherichia coli K-12 MG1655(1.38659723954027e-05);ABC transporters - General - Escherichia coli K-12 MG1655(1.08832672451525e-06)",
        "Degree_pp_" : 1,
        "name" : "rbsA",
        "node_shape" : "ellipse",
        "node_size" : "21"
      },
      "position" : {
        "x" : 803.4351806640625,
        "y" : 2314.342529296875
      },
      "selected" : false
    }, {
      "data" : {
        "id" : "418",
        "NODE_TYPE" : "DefaultNode",
        "Top_Enriched_BP" : "regulation of cell shape",
        "Top_Enriched_KEGG" : "",
        "Biological_Process_GO_" : "programmed cell death;regulation of cell shape",
        "shared_name" : "cbtA",
        "Gene" : "cbtA",
        "Fold_Change" : "NA",
        "cytoscape_alias_list" : [ "cbtA" ],
        "vizmap_XAC_DIGE_first_neighbors_NODE_WIDTH" : "21.0",
        "SUID" : 418,
        "ID" : "cbtA",
        "Cellular_Component_GO_" : "NOT DEFINED",
        "selected" : false,
        "canonicalName" : "cbtA",
        "p_value_Top_Enriched_KEGG_" : "",
        "p_value" : "3.44029210137076e-28",
        "vizmap_XAC_DIGE_first_neighbors_NODE_HEIGHT" : "21.0",
        "Selected_CC" : "",
        "node_fillColor" : "204,204,204",
        "TaxID" : "83333",
        "p_value_Top_Enriched_BP_" : "0.156367233828396",
        "node_label" : "cbtA",
        "Protein" : "Cytoskeleton-binding toxin CbtA",
        "Enriched_BP" : "programmed cell death(0.183450925311457);regulation of cell shape(0.156367233828396)",
        "UniProt_ID" : "P64524",
        "Enriched_KEGG" : "",
        "Degree_pp_" : 1,
        "name" : "cbtA",
        "node_shape" : "ellipse",
        "node_size" : "21"
      },
      "position" : {
        "x" : 669.7999877929688,
        "y" : 2981.81591796875
      },
      "selected" : false
    }, {
      "data" : {
        "id" : "417",
        "NODE_TYPE" : "DefaultNode",
        "Top_Enriched_BP" : "",
        "Top_Enriched_KEGG" : "",
        "Biological_Process_GO_" : "NOTDEFINED",
        "shared_name" : "yjjI",
        "Gene" : "yjjI",
        "Fold_Change" : "NA",
        "cytoscape_alias_list" : [ "yjjI" ],
        "vizmap_XAC_DIGE_first_neighbors_NODE_WIDTH" : "21.0",
        "SUID" : 417,
        "ID" : "yjjI",
        "Cellular_Component_GO_" : "NOT DEFINED",
        "selected" : false,
        "canonicalName" : "yjjI",
        "p_value_Top_Enriched_KEGG_" : "",
        "p_value" : "1.16924680211429e-22",
        "vizmap_XAC_DIGE_first_neighbors_NODE_HEIGHT" : "21.0",
        "Selected_CC" : "",
        "node_fillColor" : "204,204,204",
        "TaxID" : "83333",
        "p_value_Top_Enriched_BP_" : "",
        "node_label" : "yjjI",
        "Protein" : "Uncharacterized protein YjjI",
        "Enriched_BP" : "",
        "UniProt_ID" : "P37342",
        "Enriched_KEGG" : "",
        "Degree_pp_" : 1,
        "name" : "yjjI",
        "node_shape" : "ellipse",
        "node_size" : "21"
      },
      "position" : {
        "x" : 462.2621154785156,
        "y" : 1861.962890625
      },
      "selected" : false
    }, {
      "data" : {
        "id" : "416",
        "NODE_TYPE" : "DefaultNode",
        "Top_Enriched_BP" : "response to DNA damage stimulus",
        "Top_Enriched_KEGG" : "",
        "Biological_Process_GO_" : "response to DNA damage stimulus;ferrous iron transport;iron assimilation",
        "shared_name" : "efeB",
        "Gene" : "efeB",
        "Fold_Change" : "NA",
        "cytoscape_alias_list" : [ "efeB" ],
        "vizmap_XAC_DIGE_first_neighbors_NODE_WIDTH" : "21.0",
        "SUID" : 416,
        "ID" : "efeB",
        "Cellular_Component_GO_" : "cytoplasm",
        "selected" : false,
        "canonicalName" : "efeB",
        "p_value_Top_Enriched_KEGG_" : "",
        "p_value" : "1.4527605113644e-18",
        "vizmap_XAC_DIGE_first_neighbors_NODE_HEIGHT" : "21.0",
        "Selected_CC" : "cytoplasm",
        "node_fillColor" : "204,204,204",
        "TaxID" : "83333",
        "p_value_Top_Enriched_BP_" : "5.94901044022219e-06",
        "node_label" : "efeB",
        "Protein" : "Deferrochelatase/peroxidase EfeB",
        "Enriched_BP" : "response to DNA damage stimulus(5.94901044022219e-06);ferrous iron transport(0.0811428879035836);iron assimilation(0.0105511624343152)",
        "UniProt_ID" : "P31545",
        "Enriched_KEGG" : "",
        "Degree_pp_" : 1,
        "name" : "efeB",
        "node_shape" : "ellipse",
        "node_size" : "21"
      },
      "position" : {
        "x" : 938.776611328125,
        "y" : 1281.6396484375
      },
      "selected" : false
    }, {
      "data" : {
        "id" : "415",
        "NODE_TYPE" : "DefaultNode",
        "Top_Enriched_BP" : "enzyme-directed rRNA pseudouridine synthesis",
        "Top_Enriched_KEGG" : "",
        "Biological_Process_GO_" : "enzyme-directed rRNA pseudouridine synthesis",
        "shared_name" : "rluE",
        "Gene" : "rluE",
        "Fold_Change" : "NA",
        "cytoscape_alias_list" : [ "rluE" ],
        "vizmap_XAC_DIGE_first_neighbors_NODE_WIDTH" : "21.0",
        "SUID" : 415,
        "ID" : "rluE",
        "Cellular_Component_GO_" : "NOT DEFINED",
        "selected" : false,
        "canonicalName" : "rluE",
        "p_value_Top_Enriched_KEGG_" : "",
        "p_value" : "5.8091023952349e-13",
        "vizmap_XAC_DIGE_first_neighbors_NODE_HEIGHT" : "21.0",
        "Selected_CC" : "",
        "node_fillColor" : "204,204,204",
        "TaxID" : "83333",
        "p_value_Top_Enriched_BP_" : "0.00246223207137635",
        "node_label" : "rluE",
        "Protein" : "Ribosomal large subunit pseudouridine synthase E",
        "Enriched_BP" : "enzyme-directed rRNA pseudouridine synthesis(0.00246223207137635)",
        "UniProt_ID" : "P75966",
        "Enriched_KEGG" : "",
        "Degree_pp_" : 1,
        "name" : "rluE",
        "node_shape" : "ellipse",
        "node_size" : "21"
      },
      "position" : {
        "x" : 348.20477294921875,
        "y" : 2398.241943359375
      },
      "selected" : false
    }, {
      "data" : {
        "id" : "414",
        "NODE_TYPE" : "DefaultNode",
        "Top_Enriched_BP" : "amino acid transport",
        "Top_Enriched_KEGG" : "ABC transporters - General - Escherichia coli K-12 MG1655",
        "Biological_Process_GO_" : "amino acid transport",
        "shared_name" : "metQ",
        "Gene" : "metQ",
        "Fold_Change" : "NA",
        "cytoscape_alias_list" : [ "metQ" ],
        "vizmap_XAC_DIGE_first_neighbors_NODE_WIDTH" : "21.0",
        "SUID" : 414,
        "ID" : "metQ",
        "Cellular_Component_GO_" : "plasma membrane",
        "selected" : false,
        "canonicalName" : "metQ",
        "p_value_Top_Enriched_KEGG_" : "1.08832672451525e-06",
        "p_value" : "5.52114829051181e-11",
        "vizmap_XAC_DIGE_first_neighbors_NODE_HEIGHT" : "21.0",
        "Selected_CC" : "plasma membrane",
        "node_fillColor" : "204,204,204",
        "TaxID" : "83333",
        "p_value_Top_Enriched_BP_" : "0.176432730047659",
        "node_label" : "metQ",
        "Protein" : "D-methionine-binding lipoprotein MetQ",
        "Enriched_BP" : "amino acid transport(0.176432730047659)",
        "UniProt_ID" : "P28635",
        "Enriched_KEGG" : "ABC transporters - Organism-specific - Escherichia coli K-12 MG1655(1.38659723954027e-05);ABC transporters - General - Escherichia coli K-12 MG1655(1.08832672451525e-06)",
        "Degree_pp_" : 1,
        "name" : "metQ",
        "node_shape" : "ellipse",
        "node_size" : "21"
      },
      "position" : {
        "x" : -188.33114624023438,
        "y" : 2314.44482421875
      },
      "selected" : false
    }, {
      "data" : {
        "id" : "413",
        "NODE_TYPE" : "DefaultNode",
        "Top_Enriched_BP" : "3-phenylpropionate catabolic process",
        "Top_Enriched_KEGG" : "",
        "Biological_Process_GO_" : "3-phenylpropionate catabolic process",
        "shared_name" : "mhpF",
        "Gene" : "mhpF",
        "Fold_Change" : "NA",
        "cytoscape_alias_list" : [ "mhpF" ],
        "vizmap_XAC_DIGE_first_neighbors_NODE_WIDTH" : "21.0",
        "SUID" : 413,
        "ID" : "mhpF",
        "Cellular_Component_GO_" : "NOT DEFINED",
        "selected" : false,
        "canonicalName" : "mhpF",
        "p_value_Top_Enriched_KEGG_" : "",
        "p_value" : "0.00177032116899421",
        "vizmap_XAC_DIGE_first_neighbors_NODE_HEIGHT" : "21.0",
        "Selected_CC" : "",
        "node_fillColor" : "204,204,204",
        "TaxID" : "83333",
        "p_value_Top_Enriched_BP_" : "0.277186126968258",
        "node_label" : "mhpF",
        "Protein" : "Acetaldehyde dehydrogenase",
        "Enriched_BP" : "3-phenylpropionate catabolic process(0.277186126968258)",
        "UniProt_ID" : "P77580",
        "Enriched_KEGG" : "",
        "Degree_pp_" : 1,
        "name" : "mhpF",
        "node_shape" : "ellipse",
        "node_size" : "21"
      },
      "position" : {
        "x" : 667.6171875,
        "y" : 1616.264404296875
      },
      "selected" : false
    }, {
      "data" : {
        "id" : "412",
        "NODE_TYPE" : "DefaultNode",
        "Top_Enriched_BP" : "response to stress",
        "Top_Enriched_KEGG" : "",
        "Biological_Process_GO_" : "negative regulation of DNA replication;regulation of transcription, DNA-dependent;response to stress",
        "shared_name" : "cspD",
        "Gene" : "cspD",
        "Fold_Change" : "NA",
        "cytoscape_alias_list" : [ "cspD" ],
        "vizmap_XAC_DIGE_first_neighbors_NODE_WIDTH" : "21.0",
        "SUID" : 412,
        "ID" : "cspD",
        "Cellular_Component_GO_" : "cytoplasm;nucleus",
        "selected" : false,
        "canonicalName" : "cspD",
        "p_value_Top_Enriched_KEGG_" : "",
        "p_value" : "0.0103447525362175",
        "vizmap_XAC_DIGE_first_neighbors_NODE_HEIGHT" : "21.0",
        "Selected_CC" : "nucleus",
        "node_fillColor" : "204,204,204",
        "TaxID" : "83334",
        "p_value_Top_Enriched_BP_" : "0.0514946959955701",
        "node_label" : "cspD",
        "Protein" : "Cold shock-like protein CspD",
        "Enriched_BP" : "negative regulation of DNA replication(0.0707139822923047);regulation of transcription, DNA-dependent(0.0808010819465864);response to stress(0.0514946959955701)",
        "UniProt_ID" : "P0A970",
        "Enriched_KEGG" : "",
        "Degree_pp_" : 1,
        "name" : "cspD",
        "node_shape" : "ellipse",
        "node_size" : "21"
      },
      "position" : {
        "x" : 1555.8572998046875,
        "y" : 2467.04150390625
      },
      "selected" : false
    }, {
      "data" : {
        "id" : "411",
        "NODE_TYPE" : "DefaultNode",
        "Top_Enriched_BP" : "oxidation-reduction process",
        "Top_Enriched_KEGG" : "Lipoic acid metabolism - Escherichia coli K-12 MG1655",
        "Biological_Process_GO_" : "lipoate biosynthetic process;oxidation-reduction process;protein lipoylation",
        "shared_name" : "lipA",
        "Gene" : "lipA",
        "Fold_Change" : "NA",
        "cytoscape_alias_list" : [ "lipA" ],
        "vizmap_XAC_DIGE_first_neighbors_NODE_WIDTH" : "21.0",
        "SUID" : 411,
        "ID" : "lipA",
        "Cellular_Component_GO_" : "cytoplasm",
        "selected" : false,
        "canonicalName" : "lipA",
        "p_value_Top_Enriched_KEGG_" : "0.120390957379067",
        "p_value" : "0.00177032116899421",
        "vizmap_XAC_DIGE_first_neighbors_NODE_HEIGHT" : "21.0",
        "Selected_CC" : "cytoplasm",
        "node_fillColor" : "204,204,204",
        "TaxID" : "83333",
        "p_value_Top_Enriched_BP_" : "0.0218226221874487",
        "node_label" : "lipA",
        "Protein" : "Lipoyl synthase",
        "Enriched_BP" : "lipoate biosynthetic process(0.256592201912377);oxidation-reduction process(0.0218226221874487);protein lipoylation(0.351502658521911)",
        "UniProt_ID" : "P60716",
        "Enriched_KEGG" : "Lipoic acid metabolism - Escherichia coli K-12 MG1655(0.120390957379067)",
        "Degree_pp_" : 1,
        "name" : "lipA",
        "node_shape" : "ellipse",
        "node_size" : "21"
      },
      "position" : {
        "x" : 1224.0438232421875,
        "y" : 2899.47021484375
      },
      "selected" : false
    }, {
      "data" : {
        "id" : "410",
        "NODE_TYPE" : "DefaultNode",
        "Top_Enriched_BP" : "acetyl-CoA metabolic process",
        "Top_Enriched_KEGG" : "Two-component system - General - Escherichia coli K-12 MG1655",
        "Biological_Process_GO_" : "acetyl-CoA metabolic process;cellular aromatic compound metabolic process",
        "shared_name" : "citE",
        "Gene" : "citE",
        "Fold_Change" : "NA",
        "cytoscape_alias_list" : [ "citE" ],
        "vizmap_XAC_DIGE_first_neighbors_NODE_WIDTH" : "21.0",
        "SUID" : 410,
        "ID" : "citE",
        "Cellular_Component_GO_" : "cytoplasm",
        "selected" : false,
        "canonicalName" : "citE",
        "p_value_Top_Enriched_KEGG_" : "7.78414845107932e-06",
        "p_value" : "2.26021722371244e-09",
        "vizmap_XAC_DIGE_first_neighbors_NODE_HEIGHT" : "21.0",
        "Selected_CC" : "cytoplasm",
        "node_fillColor" : "204,204,204",
        "TaxID" : "83333",
        "p_value_Top_Enriched_BP_" : "0.153487168215879",
        "node_label" : "citE",
        "Protein" : "Citrate lyase subunit beta",
        "Enriched_BP" : "acetyl-CoA metabolic process(0.153487168215879);cellular aromatic compound metabolic process(0.374497693749549)",
        "UniProt_ID" : "P0A9I1",
        "Enriched_KEGG" : "Two-component system - General - Escherichia coli K-12 MG1655(7.78414845107932e-06);Citrate cycle (TCA cycle) - Escherichia coli K-12 MG1655(0.0205788233168606)",
        "Degree_pp_" : 1,
        "name" : "citE",
        "node_shape" : "ellipse",
        "node_size" : "21"
      },
      "position" : {
        "x" : 786.9041748046875,
        "y" : 2565.14501953125
      },
      "selected" : false
    }, {
      "data" : {
        "id" : "409",
        "NODE_TYPE" : "DefaultNode",
        "Top_Enriched_BP" : "deoxyribonucleotide biosynthetic process",
        "Top_Enriched_KEGG" : "Purine metabolism - Escherichia coli K-12 MG1655",
        "Biological_Process_GO_" : "deoxyribonucleoside diphosphate metabolic process;deoxyribonucleotide biosynthetic process;DNA replication;nucleobase-containing small molecule interconversion",
        "shared_name" : "nrdB",
        "Gene" : "nrdB",
        "Fold_Change" : "NA",
        "cytoscape_alias_list" : [ "nrdB" ],
        "vizmap_XAC_DIGE_first_neighbors_NODE_WIDTH" : "21.0",
        "SUID" : 409,
        "ID" : "nrdB",
        "Cellular_Component_GO_" : "cytoplasm;cytosol",
        "selected" : false,
        "canonicalName" : "nrdB",
        "p_value_Top_Enriched_KEGG_" : "1.53420249072073e-18",
        "p_value" : "3.28341395382392e-05",
        "vizmap_XAC_DIGE_first_neighbors_NODE_HEIGHT" : "21.0",
        "Selected_CC" : "cytosol",
        "node_fillColor" : "204,204,204",
        "TaxID" : "83333",
        "p_value_Top_Enriched_BP_" : "0.00376753335575134",
        "node_label" : "nrdB",
        "Protein" : "Ribonucleoside-diphosphate reductase 1 subunit beta",
        "Enriched_BP" : "deoxyribonucleoside diphosphate metabolic process(0.120390957379067);deoxyribonucleotide biosynthetic process(0.00376753335575134);DNA replication(0.0431266156641517);nucleobase-containing small molecule interconversion(0.0666171612985538)",
        "UniProt_ID" : "P69924",
        "Enriched_KEGG" : "Purine metabolism - Escherichia coli K-12 MG1655(1.53420249072073e-18);Pyrimidine metabolism - Escherichia coli K-12 MG1655(1.24292742672715e-12)",
        "Degree_pp_" : 1,
        "name" : "nrdB",
        "node_shape" : "ellipse",
        "node_size" : "21"
      },
      "position" : {
        "x" : 905.608154296875,
        "y" : 1431.2110595703125
      },
      "selected" : false
    }, {
      "data" : {
        "id" : "408",
        "NODE_TYPE" : "DefaultNode",
        "Top_Enriched_BP" : "response to osmotic stress",
        "Top_Enriched_KEGG" : "Glycine, serine and threonine metabolism - Escherichia coli K-12 MG1655",
        "Biological_Process_GO_" : "glycine betaine biosynthetic process from choline;response to osmotic stress",
        "shared_name" : "betA",
        "Gene" : "betA",
        "Fold_Change" : "NA",
        "cytoscape_alias_list" : [ "betA" ],
        "vizmap_XAC_DIGE_first_neighbors_NODE_WIDTH" : "21.0",
        "SUID" : 408,
        "ID" : "betA",
        "Cellular_Component_GO_" : "plasma membrane",
        "selected" : false,
        "canonicalName" : "betA",
        "p_value_Top_Enriched_KEGG_" : "0.000335559499507544",
        "p_value" : "1.4527605113644e-18",
        "vizmap_XAC_DIGE_first_neighbors_NODE_HEIGHT" : "21.0",
        "Selected_CC" : "plasma membrane",
        "node_fillColor" : "204,204,204",
        "TaxID" : "83333",
        "p_value_Top_Enriched_BP_" : "0.372100024815853",
        "node_label" : "betA",
        "Protein" : "Oxygen-dependent choline dehydrogenase",
        "Enriched_BP" : "glycine betaine biosynthetic process from choline(0.376584967750123);response to osmotic stress(0.372100024815853)",
        "UniProt_ID" : "P17444",
        "Enriched_KEGG" : "Glycine, serine and threonine metabolism - Escherichia coli K-12 MG1655(0.000335559499507544)",
        "Degree_pp_" : 1,
        "name" : "betA",
        "node_shape" : "ellipse",
        "node_size" : "21"
      },
      "position" : {
        "x" : 1014.1824951171875,
        "y" : 1305.415283203125
      },
      "selected" : false
    }, {
      "data" : {
        "id" : "407",
        "NODE_TYPE" : "DefaultNode",
        "Top_Enriched_BP" : "",
        "Top_Enriched_KEGG" : "",
        "Biological_Process_GO_" : "NOTDEFINED",
        "shared_name" : "yfcZ",
        "Gene" : "yfcZ",
        "Fold_Change" : "NA",
        "cytoscape_alias_list" : [ "yfcZ" ],
        "vizmap_XAC_DIGE_first_neighbors_NODE_WIDTH" : "21.0",
        "SUID" : 407,
        "ID" : "yfcZ",
        "Cellular_Component_GO_" : "NOT DEFINED",
        "selected" : false,
        "canonicalName" : "yfcZ",
        "p_value_Top_Enriched_KEGG_" : "",
        "p_value" : "0.000574200027428077",
        "vizmap_XAC_DIGE_first_neighbors_NODE_HEIGHT" : "21.0",
        "Selected_CC" : "",
        "node_fillColor" : "204,204,204",
        "TaxID" : "83333",
        "p_value_Top_Enriched_BP_" : "",
        "node_label" : "yfcZ",
        "Protein" : "UPF0381 protein YfcZ",
        "Enriched_BP" : "",
        "UniProt_ID" : "P0AD33",
        "Enriched_KEGG" : "",
        "Degree_pp_" : 1,
        "name" : "yfcZ",
        "node_shape" : "ellipse",
        "node_size" : "21"
      },
      "position" : {
        "x" : 1014.1824951171875,
        "y" : 3008.716796875
      },
      "selected" : false
    }, {
      "data" : {
        "id" : "406",
        "NODE_TYPE" : "DefaultNode",
        "Top_Enriched_BP" : "nucleic acid phosphodiester bond hydrolysis",
        "Top_Enriched_KEGG" : "",
        "Biological_Process_GO_" : "nucleic acid phosphodiester bond hydrolysis;tRNA 3_-end processing;tRNA metabolic process",
        "shared_name" : "rph",
        "Gene" : "rph",
        "Fold_Change" : "NA",
        "cytoscape_alias_list" : [ "rph" ],
        "vizmap_XAC_DIGE_first_neighbors_NODE_WIDTH" : "21.0",
        "SUID" : 406,
        "ID" : "rph",
        "Cellular_Component_GO_" : "NOT DEFINED",
        "selected" : false,
        "canonicalName" : "rph",
        "p_value_Top_Enriched_KEGG_" : "",
        "p_value" : "0.000153819535381413",
        "vizmap_XAC_DIGE_first_neighbors_NODE_HEIGHT" : "21.0",
        "Selected_CC" : "",
        "node_fillColor" : "204,204,204",
        "TaxID" : "83333",
        "p_value_Top_Enriched_BP_" : "0.0159924538848394",
        "node_label" : "rph",
        "Protein" : "Inactive ribonuclease PH",
        "Enriched_BP" : "nucleic acid phosphodiester bond hydrolysis(0.0159924538848394);tRNA 3_-end processing(0.120390957379067);tRNA metabolic process(0.120390957379067)",
        "UniProt_ID" : "P0CG19",
        "Enriched_KEGG" : "",
        "Degree_pp_" : 1,
        "name" : "rph",
        "node_shape" : "ellipse",
        "node_size" : "21"
      },
      "position" : {
        "x" : 1040.465576171875,
        "y" : 1483.57275390625
      },
      "selected" : false
    }, {
      "data" : {
        "id" : "405",
        "NODE_TYPE" : "DefaultNode",
        "Top_Enriched_BP" : "response to DNA damage stimulus",
        "Top_Enriched_KEGG" : "",
        "Biological_Process_GO_" : "response to DNA damage stimulus",
        "shared_name" : "ybjX",
        "Gene" : "ybjX",
        "Fold_Change" : "NA",
        "cytoscape_alias_list" : [ "ybjX" ],
        "vizmap_XAC_DIGE_first_neighbors_NODE_WIDTH" : "21.0",
        "SUID" : 405,
        "ID" : "ybjX",
        "Cellular_Component_GO_" : "NOT DEFINED",
        "selected" : false,
        "canonicalName" : "ybjX",
        "p_value_Top_Enriched_KEGG_" : "",
        "p_value" : "1.34893711705134e-07",
        "vizmap_XAC_DIGE_first_neighbors_NODE_HEIGHT" : "21.0",
        "Selected_CC" : "",
        "node_fillColor" : "204,204,204",
        "TaxID" : "83333",
        "p_value_Top_Enriched_BP_" : "5.94901044022219e-06",
        "node_label" : "ybjX",
        "Protein" : "Uncharacterized protein YbjX",
        "Enriched_BP" : "response to DNA damage stimulus(5.94901044022219e-06)",
        "UniProt_ID" : "P75829",
        "Enriched_KEGG" : "",
        "Degree_pp_" : 1,
        "name" : "ybjX",
        "node_shape" : "ellipse",
        "node_size" : "21"
      },
      "position" : {
        "x" : 1286.770263671875,
        "y" : 1462.7933349609375
      },
      "selected" : false
    }, {
      "data" : {
        "id" : "404",
        "NODE_TYPE" : "DefaultNode",
        "Top_Enriched_BP" : "translation",
        "Top_Enriched_KEGG" : "Ribosome - Escherichia coli K-12 MG1655",
        "Biological_Process_GO_" : "translation",
        "shared_name" : "rpmE",
        "Gene" : "rpmE",
        "Fold_Change" : "NA",
        "cytoscape_alias_list" : [ "rpmE" ],
        "vizmap_XAC_DIGE_first_neighbors_NODE_WIDTH" : "21.0",
        "SUID" : 404,
        "ID" : "rpmE",
        "Cellular_Component_GO_" : "cytosol",
        "selected" : false,
        "canonicalName" : "rpmE",
        "p_value_Top_Enriched_KEGG_" : "4.96851112718634e-32",
        "p_value" : "6.23048253728291e-07",
        "vizmap_XAC_DIGE_first_neighbors_NODE_HEIGHT" : "21.0",
        "Selected_CC" : "cytosol",
        "node_fillColor" : "204,204,204",
        "TaxID" : "83333",
        "p_value_Top_Enriched_BP_" : "4.89878313082384e-06",
        "node_label" : "rpmE",
        "Protein" : "50S ribosomal protein L31",
        "Enriched_BP" : "translation(4.89878313082384e-06)",
        "UniProt_ID" : "P0A7M9",
        "Enriched_KEGG" : "Ribosome - Escherichia coli K-12 MG1655(4.96851112718634e-32)",
        "Degree_pp_" : 1,
        "name" : "rpmE",
        "node_shape" : "ellipse",
        "node_size" : "21"
      },
      "position" : {
        "x" : 1418.80615234375,
        "y" : 3300.5517578125
      },
      "selected" : false
    }, {
      "data" : {
        "id" : "403",
        "NODE_TYPE" : "DefaultNode",
        "Top_Enriched_BP" : "peptide catabolic process",
        "Top_Enriched_KEGG" : "Glutathione metabolism - Escherichia coli K-12 MG1655",
        "Biological_Process_GO_" : "peptide catabolic process",
        "shared_name" : "pepB",
        "Gene" : "pepB",
        "Fold_Change" : "NA",
        "cytoscape_alias_list" : [ "pepB" ],
        "vizmap_XAC_DIGE_first_neighbors_NODE_WIDTH" : "22.0",
        "SUID" : 403,
        "ID" : "pepB",
        "Cellular_Component_GO_" : "cytosol",
        "selected" : false,
        "canonicalName" : "pepB",
        "p_value_Top_Enriched_KEGG_" : "0.00391394500641567",
        "p_value" : "8.34275160625787e-14",
        "vizmap_XAC_DIGE_first_neighbors_NODE_HEIGHT" : "22.0",
        "Selected_CC" : "cytosol",
        "node_fillColor" : "204,204,204",
        "TaxID" : "83333",
        "p_value_Top_Enriched_BP_" : "0.016816069916784",
        "node_label" : "pepB",
        "Protein" : "Peptidase B",
        "Enriched_BP" : "peptide catabolic process(0.016816069916784)",
        "UniProt_ID" : "P37095",
        "Enriched_KEGG" : "Glutathione metabolism - Escherichia coli K-12 MG1655(0.00391394500641567)",
        "Degree_pp_" : 2,
        "name" : "pepB",
        "node_shape" : "ellipse",
        "node_size" : "22"
      },
      "position" : {
        "x" : 321.18524169921875,
        "y" : 2978.460205078125
      },
      "selected" : false
    }, {
      "data" : {
        "id" : "402",
        "NODE_TYPE" : "DefaultNode",
        "Top_Enriched_BP" : "protein folding",
        "Top_Enriched_KEGG" : "",
        "Biological_Process_GO_" : "cell wall organization;pilus organization;protein folding",
        "shared_name" : "ybgP",
        "Gene" : "ybgP",
        "Fold_Change" : "NA",
        "cytoscape_alias_list" : [ "ybgP" ],
        "vizmap_XAC_DIGE_first_neighbors_NODE_WIDTH" : "21.0",
        "SUID" : 402,
        "ID" : "ybgP",
        "Cellular_Component_GO_" : "NOT DEFINED",
        "selected" : false,
        "canonicalName" : "ybgP",
        "p_value_Top_Enriched_KEGG_" : "",
        "p_value" : "7.11022495665768e-48",
        "vizmap_XAC_DIGE_first_neighbors_NODE_HEIGHT" : "21.0",
        "Selected_CC" : "",
        "node_fillColor" : "204,204,204",
        "TaxID" : "83333",
        "p_value_Top_Enriched_BP_" : "0.0124038323370745",
        "node_label" : "ybgP",
        "Protein" : "Uncharacterized fimbrial chaperone YbgP",
        "Enriched_BP" : "cell wall organization(0.178108471014374);pilus organization(0.0961675359578315);protein folding(0.0124038323370745)",
        "UniProt_ID" : "P75749",
        "Enriched_KEGG" : "",
        "Degree_pp_" : 1,
        "name" : "ybgP",
        "node_shape" : "ellipse",
        "node_size" : "21"
      },
      "position" : {
        "x" : 619.87451171875,
        "y" : 2071.45263671875
      },
      "selected" : false
    }, {
      "data" : {
        "id" : "401",
        "NODE_TYPE" : "DefaultNode",
        "Top_Enriched_BP" : "queuosine biosynthetic process",
        "Top_Enriched_KEGG" : "",
        "Biological_Process_GO_" : "queuosine biosynthetic process",
        "shared_name" : "tgt",
        "Gene" : "tgt",
        "Fold_Change" : "NA",
        "cytoscape_alias_list" : [ "tgt" ],
        "vizmap_XAC_DIGE_first_neighbors_NODE_WIDTH" : "21.0",
        "SUID" : 401,
        "ID" : "tgt",
        "Cellular_Component_GO_" : "NOT DEFINED",
        "selected" : false,
        "canonicalName" : "tgt",
        "p_value_Top_Enriched_KEGG_" : "",
        "p_value" : "0.0247590501644562",
        "vizmap_XAC_DIGE_first_neighbors_NODE_HEIGHT" : "21.0",
        "Selected_CC" : "",
        "node_fillColor" : "204,204,204",
        "TaxID" : "83334",
        "p_value_Top_Enriched_BP_" : "0.044662497444879",
        "node_label" : "tgt",
        "Protein" : "Queuine tRNA-ribosyltransferase",
        "Enriched_BP" : "queuosine biosynthetic process(0.044662497444879)",
        "UniProt_ID" : "P0A849",
        "Enriched_KEGG" : "",
        "Degree_pp_" : 1,
        "name" : "tgt",
        "node_shape" : "ellipse",
        "node_size" : "21"
      },
      "position" : {
        "x" : 1596.7454833984375,
        "y" : 1999.686279296875
      },
      "selected" : false
    }, {
      "data" : {
        "id" : "400",
        "NODE_TYPE" : "DefaultNode",
        "Top_Enriched_BP" : "_de novo_ NAD biosynthetic process from aspartate",
        "Top_Enriched_KEGG" : "Nicotinate and nicotinamide metabolism - Escherichia coli K-12 MG1655",
        "Biological_Process_GO_" : "_de novo_ NAD biosynthetic process from aspartate;NAD biosynthetic process",
        "shared_name" : "nadC",
        "Gene" : "nadC",
        "Fold_Change" : "NA",
        "cytoscape_alias_list" : [ "nadC" ],
        "vizmap_XAC_DIGE_first_neighbors_NODE_WIDTH" : "21.0",
        "SUID" : 400,
        "ID" : "nadC",
        "Cellular_Component_GO_" : "cytoplasm",
        "selected" : false,
        "canonicalName" : "nadC",
        "p_value_Top_Enriched_KEGG_" : "0.030603934185028",
        "p_value" : "5.52114829051181e-11",
        "vizmap_XAC_DIGE_first_neighbors_NODE_HEIGHT" : "21.0",
        "Selected_CC" : "cytoplasm",
        "node_fillColor" : "204,204,204",
        "TaxID" : "83333",
        "p_value_Top_Enriched_BP_" : "0.016816069916784",
        "node_label" : "nadC",
        "Protein" : "Nicotinate-nucleotide pyrophosphorylase [carboxylating]",
        "Enriched_BP" : "_de novo_ NAD biosynthetic process from aspartate(0.016816069916784);NAD biosynthetic process(0.358574966186299)",
        "UniProt_ID" : "P30011",
        "Enriched_KEGG" : "Nicotinate and nicotinamide metabolism - Escherichia coli K-12 MG1655(0.030603934185028)",
        "Degree_pp_" : 1,
        "name" : "nadC",
        "node_shape" : "ellipse",
        "node_size" : "21"
      },
      "position" : {
        "x" : 746.6286010742188,
        "y" : 1418.5640869140625
      },
      "selected" : false
    }, {
      "data" : {
        "id" : "399",
        "NODE_TYPE" : "DefaultNode",
        "Top_Enriched_BP" : "transcription, DNA-dependent",
        "Top_Enriched_KEGG" : "",
        "Biological_Process_GO_" : "regulation of transcription, DNA-dependent;transcription, DNA-dependent",
        "shared_name" : "galS",
        "Gene" : "galS",
        "Fold_Change" : "NA",
        "cytoscape_alias_list" : [ "galS" ],
        "vizmap_XAC_DIGE_first_neighbors_NODE_WIDTH" : "21.0",
        "SUID" : 399,
        "ID" : "galS",
        "Cellular_Component_GO_" : "NOT DEFINED",
        "selected" : false,
        "canonicalName" : "galS",
        "p_value_Top_Enriched_KEGG_" : "",
        "p_value" : "1.98820504349292e-15",
        "vizmap_XAC_DIGE_first_neighbors_NODE_HEIGHT" : "21.0",
        "Selected_CC" : "",
        "node_fillColor" : "204,204,204",
        "TaxID" : "83333",
        "p_value_Top_Enriched_BP_" : "0.0169253505779572",
        "node_label" : "galS",
        "Protein" : "HTH-type transcriptional regulator GalS",
        "Enriched_BP" : "regulation of transcription, DNA-dependent(0.0808010819465864);transcription, DNA-dependent(0.0169253505779572)",
        "UniProt_ID" : "P25748",
        "Enriched_KEGG" : "",
        "Degree_pp_" : 1,
        "name" : "galS",
        "node_shape" : "ellipse",
        "node_size" : "21"
      },
      "position" : {
        "x" : 310.8207092285156,
        "y" : 3894.00537109375
      },
      "selected" : false
    }, {
      "data" : {
        "id" : "398",
        "NODE_TYPE" : "DefaultNode",
        "Top_Enriched_BP" : "protein peptidyl-prolyl isomerization",
        "Top_Enriched_KEGG" : "",
        "Biological_Process_GO_" : "chaperone-mediated protein folding;protein peptidyl-prolyl isomerization",
        "shared_name" : "fkpB",
        "Gene" : "fkpB",
        "Fold_Change" : "NA",
        "cytoscape_alias_list" : [ "fkpB" ],
        "vizmap_XAC_DIGE_first_neighbors_NODE_WIDTH" : "21.0",
        "SUID" : 398,
        "ID" : "fkpB",
        "Cellular_Component_GO_" : "cytoplasm",
        "selected" : false,
        "canonicalName" : "fkpB",
        "p_value_Top_Enriched_KEGG_" : "",
        "p_value" : "0.00208872192811812",
        "vizmap_XAC_DIGE_first_neighbors_NODE_HEIGHT" : "21.0",
        "Selected_CC" : "cytoplasm",
        "node_fillColor" : "204,204,204",
        "TaxID" : "83333",
        "p_value_Top_Enriched_BP_" : "0.00037021237064574",
        "node_label" : "fkpB",
        "Protein" : "FKBP-type 16 kDa peptidyl-prolyl cis-trans isomerase",
        "Enriched_BP" : "chaperone-mediated protein folding(0.0153904441286081);protein peptidyl-prolyl isomerization(0.00037021237064574)",
        "UniProt_ID" : "P0AEM0",
        "Enriched_KEGG" : "",
        "Degree_pp_" : 1,
        "name" : "fkpB",
        "node_shape" : "ellipse",
        "node_size" : "21"
      },
      "position" : {
        "x" : 419.4912109375,
        "y" : 2220.454345703125
      },
      "selected" : false
    }, {
      "data" : {
        "id" : "397",
        "NODE_TYPE" : "DefaultNode",
        "Top_Enriched_BP" : "peptidyl-arginine hydroxylation",
        "Top_Enriched_KEGG" : "",
        "Biological_Process_GO_" : "peptidyl-arginine hydroxylation;post-translational protein modification",
        "shared_name" : "ycfD",
        "Gene" : "ycfD",
        "Fold_Change" : "NA",
        "cytoscape_alias_list" : [ "ycfD" ],
        "vizmap_XAC_DIGE_first_neighbors_NODE_WIDTH" : "21.0",
        "SUID" : 397,
        "ID" : "ycfD",
        "Cellular_Component_GO_" : "NOT DEFINED",
        "selected" : false,
        "canonicalName" : "ycfD",
        "p_value_Top_Enriched_KEGG_" : "",
        "p_value" : "0.00463911439037662",
        "vizmap_XAC_DIGE_first_neighbors_NODE_HEIGHT" : "21.0",
        "Selected_CC" : "",
        "node_fillColor" : "204,204,204",
        "TaxID" : "83333",
        "p_value_Top_Enriched_BP_" : "0.0438923395445135",
        "node_label" : "ycfD",
        "Protein" : "50S ribosomal protein L16 arginine hydroxylase",
        "Enriched_BP" : "peptidyl-arginine hydroxylation(0.0438923395445135);post-translational protein modification(0.120390957379067)",
        "UniProt_ID" : "P27431",
        "Enriched_KEGG" : "",
        "Degree_pp_" : 1,
        "name" : "ycfD",
        "node_shape" : "ellipse",
        "node_size" : "21"
      },
      "position" : {
        "x" : 1345.063232421875,
        "y" : 2797.92236328125
      },
      "selected" : false
    }, {
      "data" : {
        "id" : "396",
        "NODE_TYPE" : "DefaultNode",
        "Top_Enriched_BP" : "arginine metabolic process",
        "Top_Enriched_KEGG" : "Purine metabolism - Escherichia coli K-12 MG1655",
        "Biological_Process_GO_" : "arginine metabolic process",
        "shared_name" : "yahI",
        "Gene" : "yahI",
        "Fold_Change" : "NA",
        "cytoscape_alias_list" : [ "yahI" ],
        "vizmap_XAC_DIGE_first_neighbors_NODE_WIDTH" : "21.0",
        "SUID" : 396,
        "ID" : "yahI",
        "Cellular_Component_GO_" : "NOT DEFINED",
        "selected" : false,
        "canonicalName" : "yahI",
        "p_value_Top_Enriched_KEGG_" : "1.53420249072073e-18",
        "p_value" : "6.23048253728291e-07",
        "vizmap_XAC_DIGE_first_neighbors_NODE_HEIGHT" : "21.0",
        "Selected_CC" : "",
        "node_fillColor" : "204,204,204",
        "TaxID" : "83333",
        "p_value_Top_Enriched_BP_" : "0.00147123196620745",
        "node_label" : "yahI",
        "Protein" : "Carbamate kinase-like protein YahI",
        "Enriched_BP" : "arginine metabolic process(0.00147123196620745)",
        "UniProt_ID" : "P77624",
        "Enriched_KEGG" : "Purine metabolism - Escherichia coli K-12 MG1655(1.53420249072073e-18);Arginine and proline metabolism - Escherichia coli K-12 MG1655(0.0351196515263783);Nitrogen metabolism - Escherichia coli K-12 MG1655(9.32559221103855e-05);Glutamate metabolism - Escherichia coli K-12 MG1655(6.53849441814371e-05)",
        "Degree_pp_" : 1,
        "name" : "yahI",
        "node_shape" : "ellipse",
        "node_size" : "21"
      },
      "position" : {
        "x" : 1032.3958740234375,
        "y" : 2130.36767578125
      },
      "selected" : false
    }, {
      "data" : {
        "id" : "395",
        "NODE_TYPE" : "DefaultNode",
        "Top_Enriched_BP" : "D-glucuronate catabolic process",
        "Top_Enriched_KEGG" : "Pentose and glucuronate interconversions - Escherichia coli K-12 MG1655",
        "Biological_Process_GO_" : "D-galacturonate catabolic process;D-glucuronate catabolic process",
        "shared_name" : "uxaC",
        "Gene" : "uxaC",
        "Fold_Change" : "NA",
        "cytoscape_alias_list" : [ "uxaC" ],
        "vizmap_XAC_DIGE_first_neighbors_NODE_WIDTH" : "21.0",
        "SUID" : 395,
        "ID" : "uxaC",
        "Cellular_Component_GO_" : "NOT DEFINED",
        "selected" : false,
        "canonicalName" : "uxaC",
        "p_value_Top_Enriched_KEGG_" : "0.0841854483956654",
        "p_value" : "1.98820504349292e-15",
        "vizmap_XAC_DIGE_first_neighbors_NODE_HEIGHT" : "21.0",
        "Selected_CC" : "",
        "node_fillColor" : "204,204,204",
        "TaxID" : "83333",
        "p_value_Top_Enriched_BP_" : "0.21049283801354",
        "node_label" : "uxaC",
        "Protein" : "Uronate isomerase",
        "Enriched_BP" : "D-galacturonate catabolic process(0.21049283801354);D-glucuronate catabolic process(0.21049283801354)",
        "UniProt_ID" : "P0A8G3",
        "Enriched_KEGG" : "Pentose and glucuronate interconversions - Escherichia coli K-12 MG1655(0.0841854483956654)",
        "Degree_pp_" : 1,
        "name" : "uxaC",
        "node_shape" : "ellipse",
        "node_size" : "21"
      },
      "position" : {
        "x" : 1228.3050537109375,
        "y" : 2372.471923828125
      },
      "selected" : false
    }, {
      "data" : {
        "id" : "394",
        "NODE_TYPE" : "DefaultNode",
        "Top_Enriched_BP" : "response to antibiotic",
        "Top_Enriched_KEGG" : "Two-component system - General - Escherichia coli K-12 MG1655",
        "Biological_Process_GO_" : "intracellular signal transduction;phosphorelay signal transduction system;regulation of transcription, DNA-dependent;response to antibiotic;response to iron(III) ion;transcription, DNA-dependent",
        "shared_name" : "basR",
        "Gene" : "basR",
        "Fold_Change" : "NA",
        "cytoscape_alias_list" : [ "basR" ],
        "vizmap_XAC_DIGE_first_neighbors_NODE_WIDTH" : "21.0",
        "SUID" : 394,
        "ID" : "basR",
        "Cellular_Component_GO_" : "cytoplasm;nucleus",
        "selected" : false,
        "canonicalName" : "basR",
        "p_value_Top_Enriched_KEGG_" : "7.78414845107932e-06",
        "p_value" : "3.44029210137076e-28",
        "vizmap_XAC_DIGE_first_neighbors_NODE_HEIGHT" : "21.0",
        "Selected_CC" : "nucleus",
        "node_fillColor" : "204,204,204",
        "TaxID" : "83333",
        "p_value_Top_Enriched_BP_" : "0.00483427643994046",
        "node_label" : "basR",
        "Protein" : "Transcriptional regulatory protein BasR",
        "Enriched_BP" : "intracellular signal transduction(0.257429437618751);phosphorelay signal transduction system(0.204665998045989);regulation of transcription, DNA-dependent(0.0808010819465864);response to antibiotic(0.00483427643994046);response to iron(III) ion(0.21049283801354);transcription, DNA-dependent(0.0169253505779572)",
        "UniProt_ID" : "P30843",
        "Enriched_KEGG" : "Two-component system - General - Escherichia coli K-12 MG1655(7.78414845107932e-06);Two-component system - Organism-specific - Escherichia coli K-12 MG1655(0.0185395309357499)",
        "Degree_pp_" : 1,
        "name" : "basR",
        "node_shape" : "ellipse",
        "node_size" : "21"
      },
      "position" : {
        "x" : 152.2021484375,
        "y" : 2204.689208984375
      },
      "selected" : false
    }, {
      "data" : {
        "id" : "393",
        "NODE_TYPE" : "DefaultNode",
        "Top_Enriched_BP" : "response to DNA damage stimulus",
        "Top_Enriched_KEGG" : "",
        "Biological_Process_GO_" : "response to DNA damage stimulus",
        "shared_name" : "yoeA",
        "Gene" : "yoeA",
        "Fold_Change" : "NA",
        "cytoscape_alias_list" : [ "yoeA" ],
        "vizmap_XAC_DIGE_first_neighbors_NODE_WIDTH" : "21.0",
        "SUID" : 393,
        "ID" : "yoeA",
        "Cellular_Component_GO_" : "NOT DEFINED",
        "selected" : false,
        "canonicalName" : "yoeA",
        "p_value_Top_Enriched_KEGG_" : "",
        "p_value" : "7.11022495665768e-48",
        "vizmap_XAC_DIGE_first_neighbors_NODE_HEIGHT" : "21.0",
        "Selected_CC" : "",
        "node_fillColor" : "204,204,204",
        "TaxID" : "83333",
        "p_value_Top_Enriched_BP_" : "5.94901044022219e-06",
        "node_label" : "yoeA",
        "Protein" : "Putative uncharacterized protein YoeA",
        "Enriched_BP" : "response to DNA damage stimulus(5.94901044022219e-06)",
        "UniProt_ID" : "P76356",
        "Enriched_KEGG" : "",
        "Degree_pp_" : 1,
        "name" : "yoeA",
        "node_shape" : "ellipse",
        "node_size" : "21"
      },
      "position" : {
        "x" : 103.735595703125,
        "y" : 2405.21728515625
      },
      "selected" : false
    }, {
      "data" : {
        "id" : "392",
        "NODE_TYPE" : "DefaultNode",
        "Top_Enriched_BP" : "tRNA methylation",
        "Top_Enriched_KEGG" : "",
        "Biological_Process_GO_" : "tRNA methylation;tRNA methylthiolation",
        "shared_name" : "miaB",
        "Gene" : "miaB",
        "Fold_Change" : "NA",
        "cytoscape_alias_list" : [ "miaB" ],
        "vizmap_XAC_DIGE_first_neighbors_NODE_WIDTH" : "21.0",
        "SUID" : 392,
        "ID" : "miaB",
        "Cellular_Component_GO_" : "cytoplasm",
        "selected" : false,
        "canonicalName" : "miaB",
        "p_value_Top_Enriched_KEGG_" : "",
        "p_value" : "0.0105753931976778",
        "vizmap_XAC_DIGE_first_neighbors_NODE_HEIGHT" : "21.0",
        "Selected_CC" : "cytoplasm",
        "node_fillColor" : "204,204,204",
        "TaxID" : "83333",
        "p_value_Top_Enriched_BP_" : "0.00738348970244226",
        "node_label" : "miaB",
        "Protein" : "tRNA-2-methylthio-N(6)-dimethylallyladenosine synthase",
        "Enriched_BP" : "tRNA methylation(0.00738348970244226);tRNA methylthiolation(0.0438923395445135)",
        "UniProt_ID" : "P0AEI1",
        "Enriched_KEGG" : "",
        "Degree_pp_" : 1,
        "name" : "miaB",
        "node_shape" : "ellipse",
        "node_size" : "21"
      },
      "position" : {
        "x" : 1363.09326171875,
        "y" : 2242.602783203125
      },
      "selected" : false
    }, {
      "data" : {
        "id" : "391",
        "NODE_TYPE" : "DefaultNode",
        "Top_Enriched_BP" : "S-adenosylmethioninamine biosynthetic process",
        "Top_Enriched_KEGG" : "Methionine metabolism - Escherichia coli K-12 MG1655",
        "Biological_Process_GO_" : "S-adenosylmethioninamine biosynthetic process;spermidine biosynthetic process",
        "shared_name" : "speD",
        "Gene" : "speD",
        "Fold_Change" : "NA",
        "cytoscape_alias_list" : [ "speD" ],
        "vizmap_XAC_DIGE_first_neighbors_NODE_WIDTH" : "21.0",
        "SUID" : 391,
        "ID" : "speD",
        "Cellular_Component_GO_" : "NOT DEFINED",
        "selected" : false,
        "canonicalName" : "speD",
        "p_value_Top_Enriched_KEGG_" : "0.000428382536509376",
        "p_value" : "1.98820504349292e-15",
        "vizmap_XAC_DIGE_first_neighbors_NODE_HEIGHT" : "21.0",
        "Selected_CC" : "",
        "node_fillColor" : "204,204,204",
        "TaxID" : "83333",
        "p_value_Top_Enriched_BP_" : "0.234811106343162",
        "node_label" : "speD",
        "Protein" : "S-adenosylmethionine decarboxylase proenzyme",
        "Enriched_BP" : "S-adenosylmethioninamine biosynthetic process(0.234811106343162);spermidine biosynthetic process(0.371908490659426)",
        "UniProt_ID" : "P0A7F6",
        "Enriched_KEGG" : "Urea cycle and metabolism of amino groups - Escherichia coli K-12 MG1655(0.0231031407591646);Methionine metabolism - Escherichia coli K-12 MG1655(0.000428382536509376)",
        "Degree_pp_" : 1,
        "name" : "speD",
        "node_shape" : "ellipse",
        "node_size" : "21"
      },
      "position" : {
        "x" : 551.18115234375,
        "y" : 2038.14794921875
      },
      "selected" : false
    }, {
      "data" : {
        "id" : "390",
        "NODE_TYPE" : "DefaultNode",
        "Top_Enriched_BP" : "glycolysis",
        "Top_Enriched_KEGG" : "Glycolysis / Gluconeogenesis - Escherichia coli K-12 MG1655",
        "Biological_Process_GO_" : "glycolysis",
        "shared_name" : "eno",
        "Gene" : "eno",
        "Fold_Change" : "NA",
        "cytoscape_alias_list" : [ "eno" ],
        "vizmap_XAC_DIGE_first_neighbors_NODE_WIDTH" : "21.0",
        "SUID" : 390,
        "ID" : "eno",
        "Cellular_Component_GO_" : "cytoplasm;cytosol;extracellular",
        "selected" : false,
        "canonicalName" : "eno",
        "p_value_Top_Enriched_KEGG_" : "1.09584811707143e-07",
        "p_value" : "0.000121212817017118",
        "vizmap_XAC_DIGE_first_neighbors_NODE_HEIGHT" : "21.0",
        "Selected_CC" : "extracellular",
        "node_fillColor" : "204,204,204",
        "TaxID" : "83333",
        "p_value_Top_Enriched_BP_" : "0.000400395685148347",
        "node_label" : "eno",
        "Protein" : "Enolase",
        "Enriched_BP" : "glycolysis(0.000400395685148347)",
        "UniProt_ID" : "P0A6P9",
        "Enriched_KEGG" : "Glycolysis / Gluconeogenesis - Escherichia coli K-12 MG1655(1.09584811707143e-07)",
        "Degree_pp_" : 1,
        "name" : "eno",
        "node_shape" : "ellipse",
        "node_size" : "21"
      },
      "position" : {
        "x" : 778.7164306640625,
        "y" : 1354.0069580078125
      },
      "selected" : false
    }, {
      "data" : {
        "id" : "389",
        "NODE_TYPE" : "DefaultNode",
        "Top_Enriched_BP" : "Gram-negative-bacterium-type cell outer membrane assembly",
        "Top_Enriched_KEGG" : "",
        "Biological_Process_GO_" : "biofilm formation;chaperone mediated protein folding requiring cofactor;Gram-negative-bacterium-type cell outer membrane assembly;maintenance of stationary phase;protein folding;protein peptidyl-prolyl isomerization;protein stabilization",
        "shared_name" : "surA",
        "Gene" : "surA",
        "Fold_Change" : "NA",
        "cytoscape_alias_list" : [ "surA" ],
        "vizmap_XAC_DIGE_first_neighbors_NODE_WIDTH" : "22.0",
        "SUID" : 389,
        "ID" : "surA",
        "Cellular_Component_GO_" : "NOT DEFINED",
        "selected" : false,
        "canonicalName" : "surA",
        "p_value_Top_Enriched_KEGG_" : "",
        "p_value" : "2.88598854714041e-55",
        "vizmap_XAC_DIGE_first_neighbors_NODE_HEIGHT" : "22.0",
        "Selected_CC" : "",
        "node_fillColor" : "204,204,204",
        "TaxID" : "83333",
        "p_value_Top_Enriched_BP_" : "0.000274056519892266",
        "node_label" : "surA",
        "Protein" : "Chaperone SurA",
        "Enriched_BP" : "biofilm formation(0.137381085105178);chaperone mediated protein folding requiring cofactor(0.0241206809005204);Gram-negative-bacterium-type cell outer membrane assembly(0.000274056519892266);maintenance of stationary phase(0.153487168215879);protein folding(0.0124038323370745);protein peptidyl-prolyl isomerization(0.00037021237064574);protein stabilization(0.041171718679328)",
        "UniProt_ID" : "P0ABZ6",
        "Enriched_KEGG" : "",
        "Degree_pp_" : 2,
        "name" : "surA",
        "node_shape" : "ellipse",
        "node_size" : "22"
      },
      "position" : {
        "x" : 402.5357666015625,
        "y" : 2674.588134765625
      },
      "selected" : false
    }, {
      "data" : {
        "id" : "388",
        "NODE_TYPE" : "DefaultNode",
        "Top_Enriched_BP" : "protein maturation",
        "Top_Enriched_KEGG" : "",
        "Biological_Process_GO_" : "protein maturation",
        "shared_name" : "hybE",
        "Gene" : "hybE",
        "Fold_Change" : "NA",
        "cytoscape_alias_list" : [ "hybE" ],
        "vizmap_XAC_DIGE_first_neighbors_NODE_WIDTH" : "21.0",
        "SUID" : 388,
        "ID" : "hybE",
        "Cellular_Component_GO_" : "NOT DEFINED",
        "selected" : false,
        "canonicalName" : "hybE",
        "p_value_Top_Enriched_KEGG_" : "",
        "p_value" : "1.98820504349292e-15",
        "vizmap_XAC_DIGE_first_neighbors_NODE_HEIGHT" : "21.0",
        "Selected_CC" : "",
        "node_fillColor" : "204,204,204",
        "TaxID" : "83333",
        "p_value_Top_Enriched_BP_" : "0.172554744083938",
        "node_label" : "hybE",
        "Protein" : "Hydrogenase-2 operon protein HybE",
        "Enriched_BP" : "protein maturation(0.172554744083938)",
        "UniProt_ID" : "P0AAN1",
        "Enriched_KEGG" : "",
        "Degree_pp_" : 1,
        "name" : "hybE",
        "node_shape" : "ellipse",
        "node_size" : "21"
      },
      "position" : {
        "x" : 631.4588012695312,
        "y" : 1796.109619140625
      },
      "selected" : false
    }, {
      "data" : {
        "id" : "387",
        "NODE_TYPE" : "DefaultNode",
        "Top_Enriched_BP" : "response to heat",
        "Top_Enriched_KEGG" : "",
        "Biological_Process_GO_" : "endonucleolytic cleavage involved in rRNA processing;maturation of SSU-rRNA;response to heat;ribosomal small subunit biogenesis;ribosome biogenesis;rRNA processing;transcription antitermination;translation",
        "shared_name" : "ybeY",
        "Gene" : "ybeY",
        "Fold_Change" : "NA",
        "cytoscape_alias_list" : [ "ybeY" ],
        "vizmap_XAC_DIGE_first_neighbors_NODE_WIDTH" : "21.0",
        "SUID" : 387,
        "ID" : "ybeY",
        "Cellular_Component_GO_" : "cytoplasm",
        "selected" : false,
        "canonicalName" : "ybeY",
        "p_value_Top_Enriched_KEGG_" : "",
        "p_value" : "0.00177032116899421",
        "vizmap_XAC_DIGE_first_neighbors_NODE_HEIGHT" : "21.0",
        "Selected_CC" : "cytoplasm",
        "node_fillColor" : "204,204,204",
        "TaxID" : "83333",
        "p_value_Top_Enriched_BP_" : "5.63798065465487e-12",
        "node_label" : "ybeY",
        "Protein" : "Endoribonuclease YbeY",
        "Enriched_BP" : "endonucleolytic cleavage involved in rRNA processing(0.0438923395445135);maturation of SSU-rRNA(0.120390957379067);response to heat(5.63798065465487e-12);ribosomal small subunit biogenesis(0.123346538214322);ribosome biogenesis(0.220431943401468);rRNA processing(0.120615236130583);transcription antitermination(3.57449667438469e-05);translation(4.89878313082384e-06)",
        "UniProt_ID" : "P0A898",
        "Enriched_KEGG" : "",
        "Degree_pp_" : 1,
        "name" : "ybeY",
        "node_shape" : "ellipse",
        "node_size" : "21"
      },
      "position" : {
        "x" : 2393.958251953125,
        "y" : 2248.814697265625
      },
      "selected" : false
    }, {
      "data" : {
        "id" : "386",
        "NODE_TYPE" : "DefaultNode",
        "Top_Enriched_BP" : "DNA replication",
        "Top_Enriched_KEGG" : "Pyrimidine metabolism - Escherichia coli K-12 MG1655",
        "Biological_Process_GO_" : "deoxyribonucleoside monophosphate biosynthetic process;DNA metabolic process;DNA replication",
        "shared_name" : "tdk",
        "Gene" : "tdk",
        "Fold_Change" : "NA",
        "cytoscape_alias_list" : [ "tdk" ],
        "vizmap_XAC_DIGE_first_neighbors_NODE_WIDTH" : "21.0",
        "SUID" : 386,
        "ID" : "tdk",
        "Cellular_Component_GO_" : "cytoplasm",
        "selected" : false,
        "canonicalName" : "tdk",
        "p_value_Top_Enriched_KEGG_" : "1.24292742672715e-12",
        "p_value" : "3.44029210137076e-28",
        "vizmap_XAC_DIGE_first_neighbors_NODE_HEIGHT" : "21.0",
        "Selected_CC" : "cytoplasm",
        "node_fillColor" : "204,204,204",
        "TaxID" : "83333",
        "p_value_Top_Enriched_BP_" : "0.0431266156641517",
        "node_label" : "tdk",
        "Protein" : "Thymidine kinase",
        "Enriched_BP" : "deoxyribonucleoside monophosphate biosynthetic process(0.0438923395445135);DNA metabolic process(0.120390957379067);DNA replication(0.0431266156641517)",
        "UniProt_ID" : "P23331",
        "Enriched_KEGG" : "Drug metabolism - other enzymes - Escherichia coli K-12 MG1655(0.293233956472472);Pyrimidine metabolism - Escherichia coli K-12 MG1655(1.24292742672715e-12)",
        "Degree_pp_" : 1,
        "name" : "tdk",
        "node_shape" : "ellipse",
        "node_size" : "21"
      },
      "position" : {
        "x" : 1339.435302734375,
        "y" : 1844.3475341796875
      },
      "selected" : false
    }, {
      "data" : {
        "id" : "385",
        "NODE_TYPE" : "DefaultNode",
        "Top_Enriched_BP" : "proline catabolic process to glutamate",
        "Top_Enriched_KEGG" : "Glutamate metabolism - Escherichia coli K-12 MG1655",
        "Biological_Process_GO_" : "glutamate biosynthetic process;negative regulation of transcription, DNA-dependent;proline biosynthetic process;proline catabolic process to glutamate",
        "shared_name" : "putA",
        "Gene" : "putA",
        "Fold_Change" : "NA",
        "cytoscape_alias_list" : [ "putA" ],
        "vizmap_XAC_DIGE_first_neighbors_NODE_WIDTH" : "21.0",
        "SUID" : 385,
        "ID" : "putA",
        "Cellular_Component_GO_" : "plasma membrane",
        "selected" : false,
        "canonicalName" : "putA",
        "p_value_Top_Enriched_KEGG_" : "6.53849441814371e-05",
        "p_value" : "0.00761380570844226",
        "vizmap_XAC_DIGE_first_neighbors_NODE_HEIGHT" : "21.0",
        "Selected_CC" : "plasma membrane",
        "node_fillColor" : "204,204,204",
        "TaxID" : "83333",
        "p_value_Top_Enriched_BP_" : "0.0438923395445135",
        "node_label" : "putA",
        "Protein" : "Bifunctional protein PutA",
        "Enriched_BP" : "glutamate biosynthetic process(0.21049283801354);negative regulation of transcription, DNA-dependent(0.0536311341578545);proline biosynthetic process(0.120390957379067);proline catabolic process to glutamate(0.0438923395445135)",
        "UniProt_ID" : "P09546",
        "Enriched_KEGG" : "Arginine and proline metabolism - Escherichia coli K-12 MG1655(0.0351196515263783);Glutamate metabolism - Escherichia coli K-12 MG1655(6.53849441814371e-05)",
        "Degree_pp_" : 1,
        "name" : "putA",
        "node_shape" : "ellipse",
        "node_size" : "21"
      },
      "position" : {
        "x" : 1446.610595703125,
        "y" : 2676.90283203125
      },
      "selected" : false
    }, {
      "data" : {
        "id" : "384",
        "NODE_TYPE" : "DefaultNode",
        "Top_Enriched_BP" : "transcription, DNA-dependent",
        "Top_Enriched_KEGG" : "",
        "Biological_Process_GO_" : "DNA replication;DNA replication initiation;negative regulation of DNA replication;regulation of DNA replication;regulation of transcription, DNA-dependent;transcription, DNA-dependent",
        "shared_name" : "dnaA",
        "Gene" : "dnaA",
        "Fold_Change" : "NA",
        "cytoscape_alias_list" : [ "dnaA" ],
        "vizmap_XAC_DIGE_first_neighbors_NODE_WIDTH" : "21.0",
        "SUID" : 384,
        "ID" : "dnaA",
        "Cellular_Component_GO_" : "cytoplasm;plasma membrane",
        "selected" : false,
        "canonicalName" : "dnaA",
        "p_value_Top_Enriched_KEGG_" : "",
        "p_value" : "5.69843641960719e-05",
        "vizmap_XAC_DIGE_first_neighbors_NODE_HEIGHT" : "21.0",
        "Selected_CC" : "plasma membrane",
        "node_fillColor" : "204,204,204",
        "TaxID" : "83333",
        "p_value_Top_Enriched_BP_" : "0.0169253505779572",
        "node_label" : "dnaA",
        "Protein" : "Chromosomal replication initiator protein DnaA",
        "Enriched_BP" : "DNA replication(0.0431266156641517);DNA replication initiation(0.18149598293866);negative regulation of DNA replication(0.0707139822923047);regulation of DNA replication(0.21049283801354);regulation of transcription, DNA-dependent(0.0808010819465864);transcription, DNA-dependent(0.0169253505779572)",
        "UniProt_ID" : "P03004",
        "Enriched_KEGG" : "",
        "Degree_pp_" : 1,
        "name" : "dnaA",
        "node_shape" : "ellipse",
        "node_size" : "21"
      },
      "position" : {
        "x" : 599.9095458984375,
        "y" : 3806.311279296875
      },
      "selected" : false
    }, {
      "data" : {
        "id" : "383",
        "NODE_TYPE" : "DefaultNode",
        "Top_Enriched_BP" : "cellular amino acid biosynthetic process",
        "Top_Enriched_KEGG" : "Nitrogen metabolism - Escherichia coli K-12 MG1655",
        "Biological_Process_GO_" : "aspartate metabolic process;cellular amino acid biosynthetic process;tricarboxylic acid cycle",
        "shared_name" : "aspA",
        "Gene" : "aspA",
        "Fold_Change" : "NA",
        "cytoscape_alias_list" : [ "aspA" ],
        "vizmap_XAC_DIGE_first_neighbors_NODE_WIDTH" : "21.0",
        "SUID" : 383,
        "ID" : "aspA",
        "Cellular_Component_GO_" : "cytosol",
        "selected" : false,
        "canonicalName" : "aspA",
        "p_value_Top_Enriched_KEGG_" : "9.32559221103855e-05",
        "p_value" : "3.28341395382392e-05",
        "vizmap_XAC_DIGE_first_neighbors_NODE_HEIGHT" : "21.0",
        "Selected_CC" : "cytosol",
        "node_fillColor" : "204,204,204",
        "TaxID" : "83333",
        "p_value_Top_Enriched_BP_" : "0.00376753335575134",
        "node_label" : "aspA",
        "Protein" : "Aspartate ammonia-lyase",
        "Enriched_BP" : "aspartate metabolic process(0.120390957379067);cellular amino acid biosynthetic process(0.00376753335575134);tricarboxylic acid cycle(0.20557237523258)",
        "UniProt_ID" : "P0AC38",
        "Enriched_KEGG" : "Alanine and aspartate metabolism - Escherichia coli K-12 MG1655(0.0182076404470261);Nitrogen metabolism - Escherichia coli K-12 MG1655(9.32559221103855e-05)",
        "Degree_pp_" : 1,
        "name" : "aspA",
        "node_shape" : "ellipse",
        "node_size" : "21"
      },
      "position" : {
        "x" : 674.88134765625,
        "y" : 1371.66455078125
      },
      "selected" : false
    }, {
      "data" : {
        "id" : "382",
        "NODE_TYPE" : "DefaultNode",
        "Top_Enriched_BP" : "protein insertion into membrane",
        "Top_Enriched_KEGG" : "",
        "Biological_Process_GO_" : "protein complex assembly;protein folding;protein homooligomerization;protein insertion into membrane",
        "shared_name" : "yidC",
        "Gene" : "yidC",
        "Fold_Change" : "NA",
        "cytoscape_alias_list" : [ "yidC" ],
        "vizmap_XAC_DIGE_first_neighbors_NODE_WIDTH" : "23.0",
        "SUID" : 382,
        "ID" : "yidC",
        "Cellular_Component_GO_" : "plasma membrane",
        "selected" : false,
        "canonicalName" : "yidC",
        "p_value_Top_Enriched_KEGG_" : "",
        "p_value" : "1.1595213020662e-36",
        "vizmap_XAC_DIGE_first_neighbors_NODE_HEIGHT" : "23.0",
        "Selected_CC" : "plasma membrane",
        "node_fillColor" : "204,204,204",
        "TaxID" : "83333",
        "p_value_Top_Enriched_BP_" : "2.64997960677201e-05",
        "node_label" : "yidC",
        "Protein" : "Membrane protein insertase YidC",
        "Enriched_BP" : "protein complex assembly(0.00246223207137635);protein folding(0.0124038323370745);protein homooligomerization(0.21049283801354);protein insertion into membrane(2.64997960677201e-05)",
        "UniProt_ID" : "P25714",
        "Enriched_KEGG" : "",
        "Degree_pp_" : 3,
        "name" : "yidC",
        "node_shape" : "ellipse",
        "node_size" : "23"
      },
      "position" : {
        "x" : 2160.2783203125,
        "y" : 1315.68603515625
      },
      "selected" : false
    }, {
      "data" : {
        "id" : "381",
        "NODE_TYPE" : "DefaultNode",
        "Top_Enriched_BP" : "negative regulation of sequence-specific DNA binding transcription factor activity",
        "Top_Enriched_KEGG" : "",
        "Biological_Process_GO_" : "negative regulation of sequence-specific DNA binding transcription factor activity;proteolysis",
        "shared_name" : "mtfA",
        "Gene" : "mtfA",
        "Fold_Change" : "NA",
        "cytoscape_alias_list" : [ "mtfA" ],
        "vizmap_XAC_DIGE_first_neighbors_NODE_WIDTH" : "21.0",
        "SUID" : 381,
        "ID" : "mtfA",
        "Cellular_Component_GO_" : "cytosol",
        "selected" : false,
        "canonicalName" : "mtfA",
        "p_value_Top_Enriched_KEGG_" : "",
        "p_value" : "0.00177032116899421",
        "vizmap_XAC_DIGE_first_neighbors_NODE_HEIGHT" : "21.0",
        "Selected_CC" : "cytosol",
        "node_fillColor" : "204,204,204",
        "TaxID" : "83333",
        "p_value_Top_Enriched_BP_" : "0.000769200807074587",
        "node_label" : "mtfA",
        "Protein" : "Protein MtfA",
        "Enriched_BP" : "negative regulation of sequence-specific DNA binding transcription factor activity(0.000769200807074587);proteolysis(0.00463305399374456)",
        "UniProt_ID" : "P76346",
        "Enriched_KEGG" : "",
        "Degree_pp_" : 1,
        "name" : "mtfA",
        "node_shape" : "ellipse",
        "node_size" : "21"
      },
      "position" : {
        "x" : 1157.36083984375,
        "y" : 2941.95166015625
      },
      "selected" : false
    }, {
      "data" : {
        "id" : "380",
        "NODE_TYPE" : "DefaultNode",
        "Top_Enriched_BP" : "translation",
        "Top_Enriched_KEGG" : "",
        "Biological_Process_GO_" : "regulation of translational fidelity;translation",
        "shared_name" : "ybaK",
        "Gene" : "ybaK",
        "Fold_Change" : "NA",
        "cytoscape_alias_list" : [ "ybaK" ],
        "vizmap_XAC_DIGE_first_neighbors_NODE_WIDTH" : "21.0",
        "SUID" : 380,
        "ID" : "ybaK",
        "Cellular_Component_GO_" : "cytoplasm",
        "selected" : false,
        "canonicalName" : "ybaK",
        "p_value_Top_Enriched_KEGG_" : "",
        "p_value" : "0.0389065560233201",
        "vizmap_XAC_DIGE_first_neighbors_NODE_HEIGHT" : "21.0",
        "Selected_CC" : "cytoplasm",
        "node_fillColor" : "204,204,204",
        "TaxID" : "83333",
        "p_value_Top_Enriched_BP_" : "4.89878313082384e-06",
        "node_label" : "ybaK",
        "Protein" : "Cys-tRNA(Pro)/Cys-tRNA(Cys) deacylase YbaK",
        "Enriched_BP" : "regulation of translational fidelity(0.153487168215879);translation(4.89878313082384e-06)",
        "UniProt_ID" : "P0AAR3",
        "Enriched_KEGG" : "",
        "Degree_pp_" : 1,
        "name" : "ybaK",
        "node_shape" : "ellipse",
        "node_size" : "21"
      },
      "position" : {
        "x" : 2063.728515625,
        "y" : 3387.911865234375
      },
      "selected" : false
    }, {
      "data" : {
        "id" : "379",
        "NODE_TYPE" : "DefaultNode",
        "Top_Enriched_BP" : "chaperone-mediated protein folding",
        "Top_Enriched_KEGG" : "Protein export - Escherichia coli K-12 MG1655",
        "Biological_Process_GO_" : "chaperone-mediated protein folding;intracellular protein transmembrane transport;protein import;protein targeting;protein transport;protein transport by the Sec complex",
        "shared_name" : "secA",
        "Gene" : "secA",
        "Fold_Change" : "NA",
        "cytoscape_alias_list" : [ "secA" ],
        "vizmap_XAC_DIGE_first_neighbors_NODE_WIDTH" : "23.0",
        "SUID" : 379,
        "ID" : "secA",
        "Cellular_Component_GO_" : "cytoplasm;cytosol;plasma membrane",
        "selected" : false,
        "canonicalName" : "secA",
        "p_value_Top_Enriched_KEGG_" : "0.123346538214322",
        "p_value" : "5.25535413670217e-05",
        "vizmap_XAC_DIGE_first_neighbors_NODE_HEIGHT" : "23.0",
        "Selected_CC" : "plasma membrane",
        "node_fillColor" : "204,204,204",
        "TaxID" : "83333",
        "p_value_Top_Enriched_BP_" : "0.0153904441286081",
        "node_label" : "secA",
        "Protein" : "Protein translocase subunit SecA",
        "Enriched_BP" : "chaperone-mediated protein folding(0.0153904441286081);intracellular protein transmembrane transport(0.376584967750123);protein import(0.351502658521911);protein targeting(0.374497693749549);protein transport(0.0409766812435115);protein transport by the Sec complex(0.343118452434147)",
        "UniProt_ID" : "P10408",
        "Enriched_KEGG" : "Protein export - Escherichia coli K-12 MG1655(0.123346538214322)",
        "Degree_pp_" : 3,
        "name" : "secA",
        "node_shape" : "ellipse",
        "node_size" : "23"
      },
      "position" : {
        "x" : -198.65122985839844,
        "y" : 2078.075439453125
      },
      "selected" : false
    }, {
      "data" : {
        "id" : "378",
        "NODE_TYPE" : "DefaultNode",
        "Top_Enriched_BP" : "metabolic process",
        "Top_Enriched_KEGG" : "",
        "Biological_Process_GO_" : "metabolic process",
        "shared_name" : "ypfH",
        "Gene" : "ypfH",
        "Fold_Change" : "NA",
        "cytoscape_alias_list" : [ "ypfH" ],
        "vizmap_XAC_DIGE_first_neighbors_NODE_WIDTH" : "21.0",
        "SUID" : 378,
        "ID" : "ypfH",
        "Cellular_Component_GO_" : "NOT DEFINED",
        "selected" : false,
        "canonicalName" : "ypfH",
        "p_value_Top_Enriched_KEGG_" : "",
        "p_value" : "2.74761551710945e-228",
        "vizmap_XAC_DIGE_first_neighbors_NODE_HEIGHT" : "21.0",
        "Selected_CC" : "",
        "node_fillColor" : "204,204,204",
        "TaxID" : "83333",
        "p_value_Top_Enriched_BP_" : "0.275968650087067",
        "node_label" : "ypfH",
        "Protein" : "Esterase YpfH",
        "Enriched_BP" : "metabolic process(0.275968650087067)",
        "UniProt_ID" : "P76561",
        "Enriched_KEGG" : "",
        "Degree_pp_" : 1,
        "name" : "ypfH",
        "node_shape" : "ellipse",
        "node_size" : "21"
      },
      "position" : {
        "x" : 1077.0360107421875,
        "y" : 2335.0595703125
      },
      "selected" : false
    }, {
      "data" : {
        "id" : "377",
        "NODE_TYPE" : "DefaultNode",
        "Top_Enriched_BP" : "",
        "Top_Enriched_KEGG" : "",
        "Biological_Process_GO_" : "NOTDEFINED",
        "shared_name" : "ybdR",
        "Gene" : "ybdR",
        "Fold_Change" : "NA",
        "cytoscape_alias_list" : [ "ybdR" ],
        "vizmap_XAC_DIGE_first_neighbors_NODE_WIDTH" : "21.0",
        "SUID" : 377,
        "ID" : "ybdR",
        "Cellular_Component_GO_" : "NOT DEFINED",
        "selected" : false,
        "canonicalName" : "ybdR",
        "p_value_Top_Enriched_KEGG_" : "",
        "p_value" : "1.98820504349292e-15",
        "vizmap_XAC_DIGE_first_neighbors_NODE_HEIGHT" : "21.0",
        "Selected_CC" : "",
        "node_fillColor" : "204,204,204",
        "TaxID" : "83333",
        "p_value_Top_Enriched_BP_" : "",
        "node_label" : "ybdR",
        "Protein" : "Uncharacterized zinc-type alcohol dehydrogenase-like protein YbdR",
        "Enriched_BP" : "",
        "UniProt_ID" : "P77316",
        "Enriched_KEGG" : "",
        "Degree_pp_" : 1,
        "name" : "ybdR",
        "node_shape" : "ellipse",
        "node_size" : "21"
      },
      "position" : {
        "x" : 813.3814697265625,
        "y" : 2075.00048828125
      },
      "selected" : false
    }, {
      "data" : {
        "id" : "376",
        "NODE_TYPE" : "DefaultNode",
        "Top_Enriched_BP" : "negative regulation of catalytic activity",
        "Top_Enriched_KEGG" : "",
        "Biological_Process_GO_" : "negative regulation of catalytic activity",
        "shared_name" : "pliG",
        "Gene" : "pliG",
        "Fold_Change" : "NA",
        "cytoscape_alias_list" : [ "pliG" ],
        "vizmap_XAC_DIGE_first_neighbors_NODE_WIDTH" : "21.0",
        "SUID" : 376,
        "ID" : "pliG",
        "Cellular_Component_GO_" : "NOT DEFINED",
        "selected" : false,
        "canonicalName" : "pliG",
        "p_value_Top_Enriched_KEGG_" : "",
        "p_value" : "2.74761551710945e-228",
        "vizmap_XAC_DIGE_first_neighbors_NODE_HEIGHT" : "21.0",
        "Selected_CC" : "",
        "node_fillColor" : "204,204,204",
        "TaxID" : "83333",
        "p_value_Top_Enriched_BP_" : "0.0123796361572735",
        "node_label" : "pliG",
        "Protein" : "Inhibitor of g-type lysozyme",
        "Enriched_BP" : "negative regulation of catalytic activity(0.0123796361572735)",
        "UniProt_ID" : "P76002",
        "Enriched_KEGG" : "",
        "Degree_pp_" : 1,
        "name" : "pliG",
        "node_shape" : "ellipse",
        "node_size" : "21"
      },
      "position" : {
        "x" : 1028.5111083984375,
        "y" : 2668.612548828125
      },
      "selected" : false
    }, {
      "data" : {
        "id" : "375",
        "NODE_TYPE" : "DefaultNode",
        "Top_Enriched_BP" : "",
        "Top_Enriched_KEGG" : "",
        "Biological_Process_GO_" : "NOTDEFINED",
        "shared_name" : "rhsE",
        "Gene" : "rhsE",
        "Fold_Change" : "NA",
        "cytoscape_alias_list" : [ "rhsE" ],
        "vizmap_XAC_DIGE_first_neighbors_NODE_WIDTH" : "22.0",
        "SUID" : 375,
        "ID" : "rhsE",
        "Cellular_Component_GO_" : "NOT DEFINED",
        "selected" : false,
        "canonicalName" : "rhsE",
        "p_value_Top_Enriched_KEGG_" : "",
        "p_value" : "3.11214032533834e-16",
        "vizmap_XAC_DIGE_first_neighbors_NODE_HEIGHT" : "22.0",
        "Selected_CC" : "",
        "node_fillColor" : "204,204,204",
        "TaxID" : "83333",
        "p_value_Top_Enriched_BP_" : "",
        "node_label" : "rhsE",
        "Protein" : "Putative protein RhsE",
        "Enriched_BP" : "",
        "UniProt_ID" : "P24211",
        "Enriched_KEGG" : "",
        "Degree_pp_" : 2,
        "name" : "rhsE",
        "node_shape" : "ellipse",
        "node_size" : "22"
      },
      "position" : {
        "x" : 269.96337890625,
        "y" : 2269.138671875
      },
      "selected" : false
    }, {
      "data" : {
        "id" : "374",
        "NODE_TYPE" : "DefaultNode",
        "Top_Enriched_BP" : "protein complex assembly",
        "Top_Enriched_KEGG" : "Purine metabolism - Escherichia coli K-12 MG1655",
        "Biological_Process_GO_" : "protein complex assembly;transcription, DNA-dependent",
        "shared_name" : "rpoZ",
        "Gene" : "rpoZ",
        "Fold_Change" : "NA",
        "cytoscape_alias_list" : [ "rpoZ" ],
        "vizmap_XAC_DIGE_first_neighbors_NODE_WIDTH" : "22.0",
        "SUID" : 374,
        "ID" : "rpoZ",
        "Cellular_Component_GO_" : "NOT DEFINED",
        "selected" : false,
        "canonicalName" : "rpoZ",
        "p_value_Top_Enriched_KEGG_" : "1.53420249072073e-18",
        "p_value" : "8.34275160625787e-14",
        "vizmap_XAC_DIGE_first_neighbors_NODE_HEIGHT" : "22.0",
        "Selected_CC" : "",
        "node_fillColor" : "204,204,204",
        "TaxID" : "83333",
        "p_value_Top_Enriched_BP_" : "0.00246223207137635",
        "node_label" : "rpoZ",
        "Protein" : "DNA-directed RNA polymerase subunit omega",
        "Enriched_BP" : "protein complex assembly(0.00246223207137635);transcription, DNA-dependent(0.0169253505779572)",
        "UniProt_ID" : "P0A800",
        "Enriched_KEGG" : "Purine metabolism - Escherichia coli K-12 MG1655(1.53420249072073e-18);Pyrimidine metabolism - Escherichia coli K-12 MG1655(1.24292742672715e-12);RNA polymerase - Escherichia coli K-12 MG1655(3.67149838105104e-06)",
        "Degree_pp_" : 2,
        "name" : "rpoZ",
        "node_shape" : "ellipse",
        "node_size" : "22"
      },
      "position" : {
        "x" : 251.0535888671875,
        "y" : 2941.95166015625
      },
      "selected" : false
    }, {
      "data" : {
        "id" : "373",
        "NODE_TYPE" : "DefaultNode",
        "Top_Enriched_BP" : "protein transport by the Tat complex",
        "Top_Enriched_KEGG" : "Protein export - Escherichia coli K-12 MG1655",
        "Biological_Process_GO_" : "protein secretion;protein transport by the Tat complex",
        "shared_name" : "tatE",
        "Gene" : "tatE",
        "Fold_Change" : "NA",
        "cytoscape_alias_list" : [ "tatE" ],
        "vizmap_XAC_DIGE_first_neighbors_NODE_WIDTH" : "21.0",
        "SUID" : 373,
        "ID" : "tatE",
        "Cellular_Component_GO_" : "plasma membrane",
        "selected" : false,
        "canonicalName" : "tatE",
        "p_value_Top_Enriched_KEGG_" : "0.123346538214322",
        "p_value" : "0.0103447525362175",
        "vizmap_XAC_DIGE_first_neighbors_NODE_HEIGHT" : "21.0",
        "Selected_CC" : "plasma membrane",
        "node_fillColor" : "204,204,204",
        "TaxID" : "83333",
        "p_value_Top_Enriched_BP_" : "0.33322411497683",
        "node_label" : "tatE",
        "Protein" : "Sec-independent protein translocase protein TatE",
        "Enriched_BP" : "protein secretion(0.334183072925248);protein transport by the Tat complex(0.33322411497683)",
        "UniProt_ID" : "P0A843",
        "Enriched_KEGG" : "Protein export - Escherichia coli K-12 MG1655(0.123346538214322)",
        "Degree_pp_" : 1,
        "name" : "tatE",
        "node_shape" : "ellipse",
        "node_size" : "21"
      },
      "position" : {
        "x" : 1525.6004638671875,
        "y" : 2540.08837890625
      },
      "selected" : false
    }, {
      "data" : {
        "id" : "372",
        "NODE_TYPE" : "DefaultNode",
        "Top_Enriched_BP" : "queuosine biosynthetic process",
        "Top_Enriched_KEGG" : "",
        "Biological_Process_GO_" : "queuosine biosynthetic process",
        "shared_name" : "queF",
        "Gene" : "queF",
        "Fold_Change" : "NA",
        "cytoscape_alias_list" : [ "queF" ],
        "vizmap_XAC_DIGE_first_neighbors_NODE_WIDTH" : "21.0",
        "SUID" : 372,
        "ID" : "queF",
        "Cellular_Component_GO_" : "cytoplasm",
        "selected" : false,
        "canonicalName" : "queF",
        "p_value_Top_Enriched_KEGG_" : "",
        "p_value" : "1.16924680211429e-22",
        "vizmap_XAC_DIGE_first_neighbors_NODE_HEIGHT" : "21.0",
        "Selected_CC" : "cytoplasm",
        "node_fillColor" : "204,204,204",
        "TaxID" : "83333",
        "p_value_Top_Enriched_BP_" : "0.044662497444879",
        "node_label" : "queF",
        "Protein" : "NADPH-dependent 7-cyano-7-deazaguanine reductase",
        "Enriched_BP" : "queuosine biosynthetic process(0.044662497444879)",
        "UniProt_ID" : "Q46920",
        "Enriched_KEGG" : "",
        "Degree_pp_" : 1,
        "name" : "queF",
        "node_shape" : "ellipse",
        "node_size" : "21"
      },
      "position" : {
        "x" : 1363.7108154296875,
        "y" : 1716.8062744140625
      },
      "selected" : false
    }, {
      "data" : {
        "id" : "371",
        "NODE_TYPE" : "DefaultNode",
        "Top_Enriched_BP" : "lipopolysaccharide core region biosynthetic process",
        "Top_Enriched_KEGG" : "Lipopolysaccharide biosynthesis - Escherichia coli K-12 MG1655",
        "Biological_Process_GO_" : "lipopolysaccharide core region biosynthetic process",
        "shared_name" : "waaU",
        "Gene" : "waaU",
        "Fold_Change" : "NA",
        "cytoscape_alias_list" : [ "waaU" ],
        "vizmap_XAC_DIGE_first_neighbors_NODE_WIDTH" : "21.0",
        "SUID" : 371,
        "ID" : "waaU",
        "Cellular_Component_GO_" : "NOT DEFINED",
        "selected" : false,
        "canonicalName" : "waaU",
        "p_value_Top_Enriched_KEGG_" : "0.0231031407591646",
        "p_value" : "1.98820504349292e-15",
        "vizmap_XAC_DIGE_first_neighbors_NODE_HEIGHT" : "21.0",
        "Selected_CC" : "",
        "node_fillColor" : "204,204,204",
        "TaxID" : "83333",
        "p_value_Top_Enriched_BP_" : "0.27488819374966",
        "node_label" : "waaU",
        "Protein" : "Lipopolysaccharide 1,2-N-acetylglucosaminetransferase",
        "Enriched_BP" : "lipopolysaccharide core region biosynthetic process(0.27488819374966)",
        "UniProt_ID" : "P27242",
        "Enriched_KEGG" : "Lipopolysaccharide biosynthesis - Escherichia coli K-12 MG1655(0.0231031407591646);Glycan structures - biosynthesis 2 - Escherichia coli K-12 MG1655(0.308414555661258)",
        "Degree_pp_" : 1,
        "name" : "waaU",
        "node_shape" : "ellipse",
        "node_size" : "21"
      },
      "position" : {
        "x" : 536.0206298828125,
        "y" : 1532.6951904296875
      },
      "selected" : false
    }, {
      "data" : {
        "id" : "370",
        "NODE_TYPE" : "DefaultNode",
        "Top_Enriched_BP" : "ATP catabolic process",
        "Top_Enriched_KEGG" : "",
        "Biological_Process_GO_" : "ATP catabolic process;positive regulation of transcription, DNA-dependent;transcription, DNA-dependent",
        "shared_name" : "rapA",
        "Gene" : "rapA",
        "Fold_Change" : "NA",
        "cytoscape_alias_list" : [ "rapA" ],
        "vizmap_XAC_DIGE_first_neighbors_NODE_WIDTH" : "21.0",
        "SUID" : 370,
        "ID" : "rapA",
        "Cellular_Component_GO_" : "NOT DEFINED",
        "selected" : false,
        "canonicalName" : "rapA",
        "p_value_Top_Enriched_KEGG_" : "",
        "p_value" : "0.00463911439037662",
        "vizmap_XAC_DIGE_first_neighbors_NODE_HEIGHT" : "21.0",
        "Selected_CC" : "",
        "node_fillColor" : "204,204,204",
        "TaxID" : "83333",
        "p_value_Top_Enriched_BP_" : "1.3540510931143e-05",
        "node_label" : "rapA",
        "Protein" : "RNA polymerase-associated protein RapA",
        "Enriched_BP" : "ATP catabolic process(1.3540510931143e-05);positive regulation of transcription, DNA-dependent(0.199431717320567);transcription, DNA-dependent(0.0169253505779572)",
        "UniProt_ID" : "P60240",
        "Enriched_KEGG" : "",
        "Degree_pp_" : 1,
        "name" : "rapA",
        "node_shape" : "ellipse",
        "node_size" : "21"
      },
      "position" : {
        "x" : 1233.5167236328125,
        "y" : 2126.46630859375
      },
      "selected" : false
    }, {
      "data" : {
        "id" : "369",
        "NODE_TYPE" : "DefaultNode",
        "Top_Enriched_BP" : "",
        "Top_Enriched_KEGG" : "",
        "Biological_Process_GO_" : "NOTDEFINED",
        "shared_name" : "yagJ",
        "Gene" : "yagJ",
        "Fold_Change" : "NA",
        "cytoscape_alias_list" : [ "yagJ" ],
        "vizmap_XAC_DIGE_first_neighbors_NODE_WIDTH" : "21.0",
        "SUID" : 369,
        "ID" : "yagJ",
        "Cellular_Component_GO_" : "NOT DEFINED",
        "selected" : false,
        "canonicalName" : "yagJ",
        "p_value_Top_Enriched_KEGG_" : "",
        "p_value" : "1.4527605113644e-18",
        "vizmap_XAC_DIGE_first_neighbors_NODE_HEIGHT" : "21.0",
        "Selected_CC" : "",
        "node_fillColor" : "204,204,204",
        "TaxID" : "83333",
        "p_value_Top_Enriched_BP_" : "",
        "node_label" : "yagJ",
        "Protein" : "Putative uncharacterized protein YagJ",
        "Enriched_BP" : "",
        "UniProt_ID" : "P77169",
        "Enriched_KEGG" : "",
        "Degree_pp_" : 1,
        "name" : "yagJ",
        "node_shape" : "ellipse",
        "node_size" : "21"
      },
      "position" : {
        "x" : 1463.57275390625,
        "y" : 2046.531005859375
      },
      "selected" : false
    }, {
      "data" : {
        "id" : "368",
        "NODE_TYPE" : "DefaultNode",
        "Top_Enriched_BP" : "",
        "Top_Enriched_KEGG" : "",
        "Biological_Process_GO_" : "NOTDEFINED",
        "shared_name" : "ycgL",
        "Gene" : "ycgL",
        "Fold_Change" : "NA",
        "cytoscape_alias_list" : [ "ycgL" ],
        "vizmap_XAC_DIGE_first_neighbors_NODE_WIDTH" : "22.0",
        "SUID" : 368,
        "ID" : "ycgL",
        "Cellular_Component_GO_" : "NOT DEFINED",
        "selected" : false,
        "canonicalName" : "ycgL",
        "p_value_Top_Enriched_KEGG_" : "",
        "p_value" : "2.64089162834762e-06",
        "vizmap_XAC_DIGE_first_neighbors_NODE_HEIGHT" : "22.0",
        "Selected_CC" : "",
        "node_fillColor" : "204,204,204",
        "TaxID" : "83333",
        "p_value_Top_Enriched_BP_" : "",
        "node_label" : "ycgL",
        "Protein" : "Protein YcgL",
        "Enriched_BP" : "",
        "UniProt_ID" : "P0AB43",
        "Enriched_KEGG" : "",
        "Degree_pp_" : 2,
        "name" : "ycgL",
        "node_shape" : "ellipse",
        "node_size" : "22"
      },
      "position" : {
        "x" : 872.9459228515625,
        "y" : 1500.6634521484375
      },
      "selected" : false
    }, {
      "data" : {
        "id" : "367",
        "NODE_TYPE" : "DefaultNode",
        "Top_Enriched_BP" : "histidine biosynthetic process",
        "Top_Enriched_KEGG" : "Histidine metabolism - Escherichia coli K-12 MG1655",
        "Biological_Process_GO_" : "histidine biosynthetic process",
        "shared_name" : "hisI",
        "Gene" : "hisI",
        "Fold_Change" : "NA",
        "cytoscape_alias_list" : [ "hisI" ],
        "vizmap_XAC_DIGE_first_neighbors_NODE_WIDTH" : "21.0",
        "SUID" : 367,
        "ID" : "hisI",
        "Cellular_Component_GO_" : "cytoplasm",
        "selected" : false,
        "canonicalName" : "hisI",
        "p_value_Top_Enriched_KEGG_" : "0.000590122487050644",
        "p_value" : "0.000153819535381413",
        "vizmap_XAC_DIGE_first_neighbors_NODE_HEIGHT" : "21.0",
        "Selected_CC" : "cytoplasm",
        "node_fillColor" : "204,204,204",
        "TaxID" : "83333",
        "p_value_Top_Enriched_BP_" : "0.108484563899773",
        "node_label" : "hisI",
        "Protein" : "Histidine biosynthesis bifunctional protein HisIE",
        "Enriched_BP" : "histidine biosynthetic process(0.108484563899773)",
        "UniProt_ID" : "P06989",
        "Enriched_KEGG" : "Histidine metabolism - Escherichia coli K-12 MG1655(0.000590122487050644)",
        "Degree_pp_" : 1,
        "name" : "hisI",
        "node_shape" : "ellipse",
        "node_size" : "21"
      },
      "position" : {
        "x" : 1289.9019775390625,
        "y" : 1696.7398681640625
      },
      "selected" : false
    }, {
      "data" : {
        "id" : "366",
        "NODE_TYPE" : "DefaultNode",
        "Top_Enriched_BP" : "galactitol catabolic process",
        "Top_Enriched_KEGG" : "Galactose metabolism - Escherichia coli K-12 MG1655",
        "Biological_Process_GO_" : "galactitol catabolic process",
        "shared_name" : "gatD",
        "Gene" : "gatD",
        "Fold_Change" : "NA",
        "cytoscape_alias_list" : [ "gatD" ],
        "vizmap_XAC_DIGE_first_neighbors_NODE_WIDTH" : "21.0",
        "SUID" : 366,
        "ID" : "gatD",
        "Cellular_Component_GO_" : "NOT DEFINED",
        "selected" : false,
        "canonicalName" : "gatD",
        "p_value_Top_Enriched_KEGG_" : "0.0315542242963082",
        "p_value" : "0.0389065560233201",
        "vizmap_XAC_DIGE_first_neighbors_NODE_HEIGHT" : "21.0",
        "Selected_CC" : "",
        "node_fillColor" : "204,204,204",
        "TaxID" : "83333",
        "p_value_Top_Enriched_BP_" : "0.276011513124483",
        "node_label" : "gatD",
        "Protein" : "Galactitol-1-phosphate 5-dehydrogenase",
        "Enriched_BP" : "galactitol catabolic process(0.276011513124483)",
        "UniProt_ID" : "P0A9S3",
        "Enriched_KEGG" : "Galactose metabolism - Escherichia coli K-12 MG1655(0.0315542242963082)",
        "Degree_pp_" : 1,
        "name" : "gatD",
        "node_shape" : "ellipse",
        "node_size" : "21"
      },
      "position" : {
        "x" : 256.95904541015625,
        "y" : 1508.32470703125
      },
      "selected" : false
    }, {
      "data" : {
        "id" : "365",
        "NODE_TYPE" : "DefaultNode",
        "Top_Enriched_BP" : "positive regulation of oxidoreductase activity",
        "Top_Enriched_KEGG" : "",
        "Biological_Process_GO_" : "cell redox homeostasis;positive regulation of oxidoreductase activity",
        "shared_name" : "nrdH",
        "Gene" : "nrdH",
        "Fold_Change" : "NA",
        "cytoscape_alias_list" : [ "nrdH" ],
        "vizmap_XAC_DIGE_first_neighbors_NODE_WIDTH" : "21.0",
        "SUID" : 365,
        "ID" : "nrdH",
        "Cellular_Component_GO_" : "NOT DEFINED",
        "selected" : false,
        "canonicalName" : "nrdH",
        "p_value_Top_Enriched_KEGG_" : "",
        "p_value" : "1.4527605113644e-18",
        "vizmap_XAC_DIGE_first_neighbors_NODE_HEIGHT" : "21.0",
        "Selected_CC" : "",
        "node_fillColor" : "204,204,204",
        "TaxID" : "83333",
        "p_value_Top_Enriched_BP_" : "0.0839385555808196",
        "node_label" : "nrdH",
        "Protein" : "Glutaredoxin-like protein NrdH",
        "Enriched_BP" : "cell redox homeostasis(0.271301758034262);positive regulation of oxidoreductase activity(0.0839385555808196)",
        "UniProt_ID" : "P0AC65",
        "Enriched_KEGG" : "",
        "Degree_pp_" : 1,
        "name" : "nrdH",
        "node_shape" : "ellipse",
        "node_size" : "21"
      },
      "position" : {
        "x" : 940.9754638671875,
        "y" : 2688.7109375
      },
      "selected" : false
    }, {
      "data" : {
        "id" : "364",
        "NODE_TYPE" : "DefaultNode",
        "Top_Enriched_BP" : "cellular amino acid biosynthetic process",
        "Top_Enriched_KEGG" : "Nitrogen metabolism - Escherichia coli K-12 MG1655",
        "Biological_Process_GO_" : "asparagine biosynthetic process;cellular amino acid biosynthetic process;cellular amino acid catabolic process;glutamine metabolic process;L-asparagine biosynthetic process",
        "shared_name" : "asnB",
        "Gene" : "asnB",
        "Fold_Change" : "NA",
        "cytoscape_alias_list" : [ "asnB" ],
        "vizmap_XAC_DIGE_first_neighbors_NODE_WIDTH" : "21.0",
        "SUID" : 364,
        "ID" : "asnB",
        "Cellular_Component_GO_" : "cytoplasm",
        "selected" : false,
        "canonicalName" : "asnB",
        "p_value_Top_Enriched_KEGG_" : "9.32559221103855e-05",
        "p_value" : "1.98820504349292e-15",
        "vizmap_XAC_DIGE_first_neighbors_NODE_HEIGHT" : "21.0",
        "Selected_CC" : "cytoplasm",
        "node_fillColor" : "204,204,204",
        "TaxID" : "83333",
        "p_value_Top_Enriched_BP_" : "0.00376753335575134",
        "node_label" : "asnB",
        "Protein" : "Asparagine synthetase B [glutamine-hydrolyzing]",
        "Enriched_BP" : "asparagine biosynthetic process(0.120390957379067);cellular amino acid biosynthetic process(0.00376753335575134);cellular amino acid catabolic process(0.0351196515263783);glutamine metabolic process(0.317069689773991);L-asparagine biosynthetic process(0.256592201912377)",
        "UniProt_ID" : "P22106",
        "Enriched_KEGG" : "Alanine and aspartate metabolism - Escherichia coli K-12 MG1655(0.0182076404470261);Nitrogen metabolism - Escherichia coli K-12 MG1655(9.32559221103855e-05)",
        "Degree_pp_" : 1,
        "name" : "asnB",
        "node_shape" : "ellipse",
        "node_size" : "21"
      },
      "position" : {
        "x" : 1375.40478515625,
        "y" : 2099.60205078125
      },
      "selected" : false
    }, {
      "data" : {
        "id" : "363",
        "NODE_TYPE" : "DefaultNode",
        "Top_Enriched_BP" : "D-alanine catabolic process",
        "Top_Enriched_KEGG" : "",
        "Biological_Process_GO_" : "D-alanine catabolic process",
        "shared_name" : "hinT",
        "Gene" : "hinT",
        "Fold_Change" : "NA",
        "cytoscape_alias_list" : [ "hinT" ],
        "vizmap_XAC_DIGE_first_neighbors_NODE_WIDTH" : "21.0",
        "SUID" : 363,
        "ID" : "hinT",
        "Cellular_Component_GO_" : "NOT DEFINED",
        "selected" : false,
        "canonicalName" : "hinT",
        "p_value_Top_Enriched_KEGG_" : "",
        "p_value" : "0.000153819535381413",
        "vizmap_XAC_DIGE_first_neighbors_NODE_HEIGHT" : "21.0",
        "Selected_CC" : "",
        "node_fillColor" : "204,204,204",
        "TaxID" : "83333",
        "p_value_Top_Enriched_BP_" : "0.0322916140179028",
        "node_label" : "hinT",
        "Protein" : "HIT-like protein HinT",
        "Enriched_BP" : "D-alanine catabolic process(0.0322916140179028)",
        "UniProt_ID" : "P0ACE7",
        "Enriched_KEGG" : "",
        "Degree_pp_" : 1,
        "name" : "hinT",
        "node_shape" : "ellipse",
        "node_size" : "21"
      },
      "position" : {
        "x" : 850.0511474609375,
        "y" : 1947.314453125
      },
      "selected" : false
    }, {
      "data" : {
        "id" : "362",
        "NODE_TYPE" : "DefaultNode",
        "Top_Enriched_BP" : "",
        "Top_Enriched_KEGG" : "",
        "Biological_Process_GO_" : "NOTDEFINED",
        "shared_name" : "ratB",
        "Gene" : "ratB",
        "Fold_Change" : "NA",
        "cytoscape_alias_list" : [ "ratB" ],
        "vizmap_XAC_DIGE_first_neighbors_NODE_WIDTH" : "21.0",
        "SUID" : 362,
        "ID" : "ratB",
        "Cellular_Component_GO_" : "NOT DEFINED",
        "selected" : false,
        "canonicalName" : "ratB",
        "p_value_Top_Enriched_KEGG_" : "",
        "p_value" : "0.00177032116899421",
        "vizmap_XAC_DIGE_first_neighbors_NODE_HEIGHT" : "21.0",
        "Selected_CC" : "",
        "node_fillColor" : "204,204,204",
        "TaxID" : "83333",
        "p_value_Top_Enriched_BP_" : "",
        "node_label" : "ratB",
        "Protein" : "UPF0125 protein RatB",
        "Enriched_BP" : "",
        "UniProt_ID" : "P52119",
        "Enriched_KEGG" : "",
        "Degree_pp_" : 1,
        "name" : "ratB",
        "node_shape" : "ellipse",
        "node_size" : "21"
      },
      "position" : {
        "x" : 1369.610595703125,
        "y" : 1997.84619140625
      },
      "selected" : false
    }, {
      "data" : {
        "id" : "361",
        "NODE_TYPE" : "DefaultNode",
        "Top_Enriched_BP" : "pilus organization",
        "Top_Enriched_KEGG" : "",
        "Biological_Process_GO_" : "cell wall organization;pilus organization",
        "shared_name" : "yehC",
        "Gene" : "yehC",
        "Fold_Change" : "NA",
        "cytoscape_alias_list" : [ "yehC" ],
        "vizmap_XAC_DIGE_first_neighbors_NODE_WIDTH" : "21.0",
        "SUID" : 361,
        "ID" : "yehC",
        "Cellular_Component_GO_" : "NOT DEFINED",
        "selected" : false,
        "canonicalName" : "yehC",
        "p_value_Top_Enriched_KEGG_" : "",
        "p_value" : "8.9218325673069e-68",
        "vizmap_XAC_DIGE_first_neighbors_NODE_HEIGHT" : "21.0",
        "Selected_CC" : "",
        "node_fillColor" : "204,204,204",
        "TaxID" : "83333",
        "p_value_Top_Enriched_BP_" : "0.0961675359578315",
        "node_label" : "yehC",
        "Protein" : "Probable fimbrial chaperone YehC",
        "Enriched_BP" : "cell wall organization(0.178108471014374);pilus organization(0.0961675359578315)",
        "UniProt_ID" : "P33342",
        "Enriched_KEGG" : "",
        "Degree_pp_" : 1,
        "name" : "yehC",
        "node_shape" : "ellipse",
        "node_size" : "21"
      },
      "position" : {
        "x" : 1139.06787109375,
        "y" : 2650.2109375
      },
      "selected" : false
    }, {
      "data" : {
        "id" : "360",
        "NODE_TYPE" : "DefaultNode",
        "Top_Enriched_BP" : "aldonic acid catabolic process",
        "Top_Enriched_KEGG" : "Lysine biosynthesis - Escherichia coli K-12 MG1655",
        "Biological_Process_GO_" : "aldonic acid catabolic process",
        "shared_name" : "yagE",
        "Gene" : "yagE",
        "Fold_Change" : "NA",
        "cytoscape_alias_list" : [ "yagE" ],
        "vizmap_XAC_DIGE_first_neighbors_NODE_WIDTH" : "21.0",
        "SUID" : 360,
        "ID" : "yagE",
        "Cellular_Component_GO_" : "cytoplasm",
        "selected" : false,
        "canonicalName" : "yagE",
        "p_value_Top_Enriched_KEGG_" : "0.030603934185028",
        "p_value" : "5.08226358128613e-36",
        "vizmap_XAC_DIGE_first_neighbors_NODE_HEIGHT" : "21.0",
        "Selected_CC" : "cytoplasm",
        "node_fillColor" : "204,204,204",
        "TaxID" : "83333",
        "p_value_Top_Enriched_BP_" : "0.153487168215879",
        "node_label" : "yagE",
        "Protein" : "Probable 2-keto-3-deoxy-galactonate aldolase YagE",
        "Enriched_BP" : "aldonic acid catabolic process(0.153487168215879)",
        "UniProt_ID" : "P75682",
        "Enriched_KEGG" : "Lysine biosynthesis - Escherichia coli K-12 MG1655(0.030603934185028)",
        "Degree_pp_" : 1,
        "name" : "yagE",
        "node_shape" : "ellipse",
        "node_size" : "21"
      },
      "position" : {
        "x" : 251.77340698242188,
        "y" : 1762.771728515625
      },
      "selected" : false
    }, {
      "data" : {
        "id" : "359",
        "NODE_TYPE" : "DefaultNode",
        "Top_Enriched_BP" : "nucleic acid phosphodiester bond hydrolysis",
        "Top_Enriched_KEGG" : "",
        "Biological_Process_GO_" : "mismatch repair;nucleic acid phosphodiester bond hydrolysis",
        "shared_name" : "vsr",
        "Gene" : "vsr",
        "Fold_Change" : "NA",
        "cytoscape_alias_list" : [ "vsr" ],
        "vizmap_XAC_DIGE_first_neighbors_NODE_WIDTH" : "21.0",
        "SUID" : 359,
        "ID" : "vsr",
        "Cellular_Component_GO_" : "NOT DEFINED",
        "selected" : false,
        "canonicalName" : "vsr",
        "p_value_Top_Enriched_KEGG_" : "",
        "p_value" : "5.8091023952349e-13",
        "vizmap_XAC_DIGE_first_neighbors_NODE_HEIGHT" : "21.0",
        "Selected_CC" : "",
        "node_fillColor" : "204,204,204",
        "TaxID" : "83333",
        "p_value_Top_Enriched_BP_" : "0.0159924538848394",
        "node_label" : "vsr",
        "Protein" : "Very short patch repair protein",
        "Enriched_BP" : "mismatch repair(0.163272157537812);nucleic acid phosphodiester bond hydrolysis(0.0159924538848394)",
        "UniProt_ID" : "P09184",
        "Enriched_KEGG" : "",
        "Degree_pp_" : 1,
        "name" : "vsr",
        "node_shape" : "ellipse",
        "node_size" : "21"
      },
      "position" : {
        "x" : -80.67784881591797,
        "y" : 2610.219970703125
      },
      "selected" : false
    }, {
      "data" : {
        "id" : "358",
        "NODE_TYPE" : "DefaultNode",
        "Top_Enriched_BP" : "",
        "Top_Enriched_KEGG" : "",
        "Biological_Process_GO_" : "NOTDEFINED",
        "shared_name" : "yagP",
        "Gene" : "yagP",
        "Fold_Change" : "NA",
        "cytoscape_alias_list" : [ "yagP" ],
        "vizmap_XAC_DIGE_first_neighbors_NODE_WIDTH" : "21.0",
        "SUID" : 358,
        "ID" : "yagP",
        "Cellular_Component_GO_" : "NOT DEFINED",
        "selected" : false,
        "canonicalName" : "yagP",
        "p_value_Top_Enriched_KEGG_" : "",
        "p_value" : "3.44029210137076e-28",
        "vizmap_XAC_DIGE_first_neighbors_NODE_HEIGHT" : "21.0",
        "Selected_CC" : "",
        "node_fillColor" : "204,204,204",
        "TaxID" : "83333",
        "p_value_Top_Enriched_BP_" : "",
        "node_label" : "yagP",
        "Protein" : "Uncharacterized protein YagP",
        "Enriched_BP" : "",
        "UniProt_ID" : "P75684",
        "Enriched_KEGG" : "",
        "Degree_pp_" : 1,
        "name" : "yagP",
        "node_shape" : "ellipse",
        "node_size" : "21"
      },
      "position" : {
        "x" : 550.1767578125,
        "y" : 2424.98388671875
      },
      "selected" : false
    }, {
      "data" : {
        "id" : "357",
        "NODE_TYPE" : "DefaultNode",
        "Top_Enriched_BP" : "thiamine transport",
        "Top_Enriched_KEGG" : "ABC transporters - General - Escherichia coli K-12 MG1655",
        "Biological_Process_GO_" : "thiamine transport",
        "shared_name" : "thiB",
        "Gene" : "thiB",
        "Fold_Change" : "NA",
        "cytoscape_alias_list" : [ "thiB" ],
        "vizmap_XAC_DIGE_first_neighbors_NODE_WIDTH" : "21.0",
        "SUID" : 357,
        "ID" : "thiB",
        "Cellular_Component_GO_" : "NOT DEFINED",
        "selected" : false,
        "canonicalName" : "thiB",
        "p_value_Top_Enriched_KEGG_" : "1.08832672451525e-06",
        "p_value" : "1.16924680211429e-22",
        "vizmap_XAC_DIGE_first_neighbors_NODE_HEIGHT" : "21.0",
        "Selected_CC" : "",
        "node_fillColor" : "204,204,204",
        "TaxID" : "83333",
        "p_value_Top_Enriched_BP_" : "0.21049283801354",
        "node_label" : "thiB",
        "Protein" : "Thiamine-binding periplasmic protein",
        "Enriched_BP" : "thiamine transport(0.21049283801354)",
        "UniProt_ID" : "P31550",
        "Enriched_KEGG" : "ABC transporters - Organism-specific - Escherichia coli K-12 MG1655(1.38659723954027e-05);ABC transporters - General - Escherichia coli K-12 MG1655(1.08832672451525e-06)",
        "Degree_pp_" : 1,
        "name" : "thiB",
        "node_shape" : "ellipse",
        "node_size" : "21"
      },
      "position" : {
        "x" : 465.075439453125,
        "y" : 2631.26171875
      },
      "selected" : false
    }, {
      "data" : {
        "id" : "356",
        "NODE_TYPE" : "DefaultNode",
        "Top_Enriched_BP" : "alkanesulfonate transport",
        "Top_Enriched_KEGG" : "ABC transporters - General - Escherichia coli K-12 MG1655",
        "Biological_Process_GO_" : "alkanesulfonate transport",
        "shared_name" : "ssuB",
        "Gene" : "ssuB",
        "Fold_Change" : "NA",
        "cytoscape_alias_list" : [ "ssuB" ],
        "vizmap_XAC_DIGE_first_neighbors_NODE_WIDTH" : "21.0",
        "SUID" : 356,
        "ID" : "ssuB",
        "Cellular_Component_GO_" : "NOT DEFINED",
        "selected" : false,
        "canonicalName" : "ssuB",
        "p_value_Top_Enriched_KEGG_" : "1.08832672451525e-06",
        "p_value" : "1.16924680211429e-22",
        "vizmap_XAC_DIGE_first_neighbors_NODE_HEIGHT" : "21.0",
        "Selected_CC" : "",
        "node_fillColor" : "204,204,204",
        "TaxID" : "83333",
        "p_value_Top_Enriched_BP_" : "0.120390957379067",
        "node_label" : "ssuB",
        "Protein" : "Aliphatic sulfonates import ATP-binding protein SsuB",
        "Enriched_BP" : "alkanesulfonate transport(0.120390957379067)",
        "UniProt_ID" : "P0AAI1",
        "Enriched_KEGG" : "ABC transporters - Organism-specific - Escherichia coli K-12 MG1655(1.38659723954027e-05);ABC transporters - General - Escherichia coli K-12 MG1655(1.08832672451525e-06)",
        "Degree_pp_" : 1,
        "name" : "ssuB",
        "node_shape" : "ellipse",
        "node_size" : "21"
      },
      "position" : {
        "x" : 1345.063232421875,
        "y" : 1516.208984375
      },
      "selected" : false
    }, {
      "data" : {
        "id" : "355",
        "NODE_TYPE" : "DefaultNode",
        "Top_Enriched_BP" : "methylglyoxal catabolic process to D-lactate",
        "Top_Enriched_KEGG" : "Pyruvate metabolism - Escherichia coli K-12 MG1655",
        "Biological_Process_GO_" : "methylglyoxal catabolic process to D-lactate",
        "shared_name" : "gloA",
        "Gene" : "gloA",
        "Fold_Change" : "NA",
        "cytoscape_alias_list" : [ "gloA" ],
        "vizmap_XAC_DIGE_first_neighbors_NODE_WIDTH" : "21.0",
        "SUID" : 355,
        "ID" : "gloA",
        "Cellular_Component_GO_" : "NOT DEFINED",
        "selected" : false,
        "canonicalName" : "gloA",
        "p_value_Top_Enriched_KEGG_" : "4.82394363619559e-05",
        "p_value" : "5.33681339261888e-06",
        "vizmap_XAC_DIGE_first_neighbors_NODE_HEIGHT" : "21.0",
        "Selected_CC" : "",
        "node_fillColor" : "204,204,204",
        "TaxID" : "83333",
        "p_value_Top_Enriched_BP_" : "0.120390957379067",
        "node_label" : "gloA",
        "Protein" : "Lactoylglutathione lyase",
        "Enriched_BP" : "methylglyoxal catabolic process to D-lactate(0.120390957379067)",
        "UniProt_ID" : "P0AC81",
        "Enriched_KEGG" : "Pyruvate metabolism - Escherichia coli K-12 MG1655(4.82394363619559e-05)",
        "Degree_pp_" : 1,
        "name" : "gloA",
        "node_shape" : "ellipse",
        "node_size" : "21"
      },
      "position" : {
        "x" : -680.197021484375,
        "y" : 2808.3916015625
      },
      "selected" : false
    }, {
      "data" : {
        "id" : "354",
        "NODE_TYPE" : "DefaultNode",
        "Top_Enriched_BP" : "",
        "Top_Enriched_KEGG" : "",
        "Biological_Process_GO_" : "NOTDEFINED",
        "shared_name" : "ygeP",
        "Gene" : "ygeP",
        "Fold_Change" : "NA",
        "cytoscape_alias_list" : [ "ygeP" ],
        "vizmap_XAC_DIGE_first_neighbors_NODE_WIDTH" : "21.0",
        "SUID" : 354,
        "ID" : "ygeP",
        "Cellular_Component_GO_" : "NOT DEFINED",
        "selected" : false,
        "canonicalName" : "ygeP",
        "p_value_Top_Enriched_KEGG_" : "",
        "p_value" : "8.9218325673069e-68",
        "vizmap_XAC_DIGE_first_neighbors_NODE_HEIGHT" : "21.0",
        "Selected_CC" : "",
        "node_fillColor" : "204,204,204",
        "TaxID" : "83333",
        "p_value_Top_Enriched_BP_" : "",
        "node_label" : "ygeP",
        "Protein" : "Uncharacterized protein YgeP",
        "Enriched_BP" : "",
        "UniProt_ID" : "Q46796",
        "Enriched_KEGG" : "",
        "Degree_pp_" : 1,
        "name" : "ygeP",
        "node_shape" : "ellipse",
        "node_size" : "21"
      },
      "position" : {
        "x" : 469.63751220703125,
        "y" : 3032.4921875
      },
      "selected" : false
    }, {
      "data" : {
        "id" : "353",
        "NODE_TYPE" : "DefaultNode",
        "Top_Enriched_BP" : "tRNA methylation",
        "Top_Enriched_KEGG" : "",
        "Biological_Process_GO_" : "RNA (guanine-N7)-methylation;tRNA methylation",
        "shared_name" : "trmB",
        "Gene" : "trmB",
        "Fold_Change" : "NA",
        "cytoscape_alias_list" : [ "trmB" ],
        "vizmap_XAC_DIGE_first_neighbors_NODE_WIDTH" : "22.0",
        "SUID" : 353,
        "ID" : "trmB",
        "Cellular_Component_GO_" : "NOT DEFINED",
        "selected" : false,
        "canonicalName" : "trmB",
        "p_value_Top_Enriched_KEGG_" : "",
        "p_value" : "0.00212675739060766",
        "vizmap_XAC_DIGE_first_neighbors_NODE_HEIGHT" : "22.0",
        "Selected_CC" : "",
        "node_fillColor" : "204,204,204",
        "TaxID" : "83333",
        "p_value_Top_Enriched_BP_" : "0.00738348970244226",
        "node_label" : "trmB",
        "Protein" : "tRNA (guanine-N(7)-)-methyltransferase",
        "Enriched_BP" : "RNA (guanine-N7)-methylation(0.0438923395445135);tRNA methylation(0.00738348970244226)",
        "UniProt_ID" : "P0A8I5",
        "Enriched_KEGG" : "",
        "Degree_pp_" : 2,
        "name" : "trmB",
        "node_shape" : "ellipse",
        "node_size" : "22"
      },
      "position" : {
        "x" : 652.816650390625,
        "y" : 2333.57275390625
      },
      "selected" : false
    }, {
      "data" : {
        "id" : "352",
        "NODE_TYPE" : "DefaultNode",
        "Top_Enriched_BP" : "DNA strand elongation involved in DNA replication",
        "Top_Enriched_KEGG" : "",
        "Biological_Process_GO_" : "DNA replication, synthesis of RNA primer;DNA strand elongation involved in DNA replication",
        "shared_name" : "dnaC",
        "Gene" : "dnaC",
        "Fold_Change" : "NA",
        "cytoscape_alias_list" : [ "dnaC" ],
        "vizmap_XAC_DIGE_first_neighbors_NODE_WIDTH" : "21.0",
        "SUID" : 352,
        "ID" : "dnaC",
        "Cellular_Component_GO_" : "NOT DEFINED",
        "selected" : false,
        "canonicalName" : "dnaC",
        "p_value_Top_Enriched_KEGG_" : "",
        "p_value" : "5.33681339261888e-06",
        "vizmap_XAC_DIGE_first_neighbors_NODE_HEIGHT" : "21.0",
        "Selected_CC" : "",
        "node_fillColor" : "204,204,204",
        "TaxID" : "83333",
        "p_value_Top_Enriched_BP_" : "0.0839385555808196",
        "node_label" : "dnaC",
        "Protein" : "DNA replication protein DnaC",
        "Enriched_BP" : "DNA replication, synthesis of RNA primer(0.18149598293866);DNA strand elongation involved in DNA replication(0.0839385555808196)",
        "UniProt_ID" : "P0AEF0",
        "Enriched_KEGG" : "",
        "Degree_pp_" : 1,
        "name" : "dnaC",
        "node_shape" : "ellipse",
        "node_size" : "21"
      },
      "position" : {
        "x" : 709.34521484375,
        "y" : 2548.8125
      },
      "selected" : false
    }, {
      "data" : {
        "id" : "351",
        "NODE_TYPE" : "DefaultNode",
        "Top_Enriched_BP" : "response to biotic stimulus",
        "Top_Enriched_KEGG" : "",
        "Biological_Process_GO_" : "regulation of transcription, DNA-dependent;response to biotic stimulus",
        "shared_name" : "ygcP",
        "Gene" : "ygcP",
        "Fold_Change" : "NA",
        "cytoscape_alias_list" : [ "ygcP" ],
        "vizmap_XAC_DIGE_first_neighbors_NODE_WIDTH" : "22.0",
        "SUID" : 351,
        "ID" : "ygcP",
        "Cellular_Component_GO_" : "NOT DEFINED",
        "selected" : false,
        "canonicalName" : "ygcP",
        "p_value_Top_Enriched_KEGG_" : "",
        "p_value" : "7.5013788861825e-21",
        "vizmap_XAC_DIGE_first_neighbors_NODE_HEIGHT" : "22.0",
        "Selected_CC" : "",
        "node_fillColor" : "204,204,204",
        "TaxID" : "83333",
        "p_value_Top_Enriched_BP_" : "0.0438923395445135",
        "node_label" : "ygcP",
        "Protein" : "Uncharacterized protein YgcP",
        "Enriched_BP" : "regulation of transcription, DNA-dependent(0.0808010819465864);response to biotic stimulus(0.0438923395445135)",
        "UniProt_ID" : "Q46906",
        "Enriched_KEGG" : "",
        "Degree_pp_" : 2,
        "name" : "ygcP",
        "node_shape" : "ellipse",
        "node_size" : "22"
      },
      "position" : {
        "x" : 1145.3900146484375,
        "y" : 1736.1773681640625
      },
      "selected" : false
    }, {
      "data" : {
        "id" : "350",
        "NODE_TYPE" : "DefaultNode",
        "Top_Enriched_BP" : "response to antibiotic",
        "Top_Enriched_KEGG" : "Two-component system - General - Escherichia coli K-12 MG1655",
        "Biological_Process_GO_" : "antibiotic catabolic process;response to antibiotic",
        "shared_name" : "ampC",
        "Gene" : "ampC",
        "Fold_Change" : "NA",
        "cytoscape_alias_list" : [ "ampC" ],
        "vizmap_XAC_DIGE_first_neighbors_NODE_WIDTH" : "21.0",
        "SUID" : 350,
        "ID" : "ampC",
        "Cellular_Component_GO_" : "NOT DEFINED",
        "selected" : false,
        "canonicalName" : "ampC",
        "p_value_Top_Enriched_KEGG_" : "7.78414845107932e-06",
        "p_value" : "2.74761551710945e-228",
        "vizmap_XAC_DIGE_first_neighbors_NODE_HEIGHT" : "21.0",
        "Selected_CC" : "",
        "node_fillColor" : "204,204,204",
        "TaxID" : "83333",
        "p_value_Top_Enriched_BP_" : "0.00483427643994046",
        "node_label" : "ampC",
        "Protein" : "Beta-lactamase",
        "Enriched_BP" : "antibiotic catabolic process(0.183450925311457);response to antibiotic(0.00483427643994046)",
        "UniProt_ID" : "P00811",
        "Enriched_KEGG" : "Two-component system - General - Escherichia coli K-12 MG1655(7.78414845107932e-06)",
        "Degree_pp_" : 1,
        "name" : "ampC",
        "node_shape" : "ellipse",
        "node_size" : "21"
      },
      "position" : {
        "x" : 1519.583251953125,
        "y" : 2120.2119140625
      },
      "selected" : false
    }, {
      "data" : {
        "id" : "349",
        "NODE_TYPE" : "DefaultNode",
        "Top_Enriched_BP" : "protein folding",
        "Top_Enriched_KEGG" : "",
        "Biological_Process_GO_" : "protein folding",
        "shared_name" : "cbpA",
        "Gene" : "cbpA",
        "Fold_Change" : "NA",
        "cytoscape_alias_list" : [ "cbpA" ],
        "vizmap_XAC_DIGE_first_neighbors_NODE_WIDTH" : "22.0",
        "SUID" : 349,
        "ID" : "cbpA",
        "Cellular_Component_GO_" : "cytoplasm",
        "selected" : false,
        "canonicalName" : "cbpA",
        "p_value_Top_Enriched_KEGG_" : "",
        "p_value" : "0.0299437524057742",
        "vizmap_XAC_DIGE_first_neighbors_NODE_HEIGHT" : "22.0",
        "Selected_CC" : "cytoplasm",
        "node_fillColor" : "204,204,204",
        "TaxID" : "83333",
        "p_value_Top_Enriched_BP_" : "0.0124038323370745",
        "node_label" : "cbpA",
        "Protein" : "Curved DNA-binding protein",
        "Enriched_BP" : "protein folding(0.0124038323370745)",
        "UniProt_ID" : "P36659",
        "Enriched_KEGG" : "",
        "Degree_pp_" : 2,
        "name" : "cbpA",
        "node_shape" : "ellipse",
        "node_size" : "22"
      },
      "position" : {
        "x" : 118.29812622070312,
        "y" : 2530.83349609375
      },
      "selected" : false
    }, {
      "data" : {
        "id" : "348",
        "NODE_TYPE" : "DefaultNode",
        "Top_Enriched_BP" : "",
        "Top_Enriched_KEGG" : "",
        "Biological_Process_GO_" : "NOTDEFINED",
        "shared_name" : "ybhB",
        "Gene" : "ybhB",
        "Fold_Change" : "NA",
        "cytoscape_alias_list" : [ "ybhB" ],
        "vizmap_XAC_DIGE_first_neighbors_NODE_WIDTH" : "21.0",
        "SUID" : 348,
        "ID" : "ybhB",
        "Cellular_Component_GO_" : "cytoplasm",
        "selected" : false,
        "canonicalName" : "ybhB",
        "p_value_Top_Enriched_KEGG_" : "",
        "p_value" : "3.44029210137076e-28",
        "vizmap_XAC_DIGE_first_neighbors_NODE_HEIGHT" : "21.0",
        "Selected_CC" : "cytoplasm",
        "node_fillColor" : "204,204,204",
        "TaxID" : "83333",
        "p_value_Top_Enriched_BP_" : "",
        "node_label" : "ybhB",
        "Protein" : "UPF0098 protein YbhB",
        "Enriched_BP" : "",
        "UniProt_ID" : "P12994",
        "Enriched_KEGG" : "",
        "Degree_pp_" : 1,
        "name" : "ybhB",
        "node_shape" : "ellipse",
        "node_size" : "21"
      },
      "position" : {
        "x" : 795.3013916015625,
        "y" : 2814.68896484375
      },
      "selected" : false
    }, {
      "data" : {
        "id" : "347",
        "NODE_TYPE" : "DefaultNode",
        "Top_Enriched_BP" : "purine nucleotide biosynthetic process",
        "Top_Enriched_KEGG" : "One carbon pool by folate - Escherichia coli K-12 MG1655",
        "Biological_Process_GO_" : "folic acid-containing compound biosynthetic process;histidine biosynthetic process;methionine biosynthetic process;one-carbon metabolic process;purine nucleotide biosynthetic process;tetrahydrofolate interconversion",
        "shared_name" : "folD",
        "Gene" : "folD",
        "Fold_Change" : "NA",
        "cytoscape_alias_list" : [ "folD" ],
        "vizmap_XAC_DIGE_first_neighbors_NODE_WIDTH" : "21.0",
        "SUID" : 347,
        "ID" : "folD",
        "Cellular_Component_GO_" : "cytosol",
        "selected" : false,
        "canonicalName" : "folD",
        "p_value_Top_Enriched_KEGG_" : "0.0916987463964329",
        "p_value" : "1.4527605113644e-18",
        "vizmap_XAC_DIGE_first_neighbors_NODE_HEIGHT" : "21.0",
        "Selected_CC" : "cytosol",
        "node_fillColor" : "204,204,204",
        "TaxID" : "83333",
        "p_value_Top_Enriched_BP_" : "0.0351196515263783",
        "node_label" : "folD",
        "Protein" : "Bifunctional protein FolD",
        "Enriched_BP" : "folic acid-containing compound biosynthetic process(0.276011513124483);histidine biosynthetic process(0.108484563899773);methionine biosynthetic process(0.264293290730417);one-carbon metabolic process(0.0518803624395066);purine nucleotide biosynthetic process(0.0351196515263783);tetrahydrofolate interconversion(0.351502658521911)",
        "UniProt_ID" : "P24186",
        "Enriched_KEGG" : "One carbon pool by folate - Escherichia coli K-12 MG1655(0.0916987463964329);Glyoxylate and dicarboxylate metabolism - Escherichia coli K-12 MG1655(0.131697146061914)",
        "Degree_pp_" : 1,
        "name" : "folD",
        "node_shape" : "ellipse",
        "node_size" : "21"
      },
      "position" : {
        "x" : 310.15386962890625,
        "y" : 2180.3427734375
      },
      "selected" : false
    }, {
      "data" : {
        "id" : "346",
        "NODE_TYPE" : "DefaultNode",
        "Top_Enriched_BP" : "bacterial-type flagellar cell motility",
        "Top_Enriched_KEGG" : "",
        "Biological_Process_GO_" : "bacterial-type flagellar cell motility;regulation of bacterial-type flagellar cell motility by regulation of motor speed;regulation of cellular component movement",
        "shared_name" : "ycgR",
        "Gene" : "ycgR",
        "Fold_Change" : "NA",
        "cytoscape_alias_list" : [ "ycgR" ],
        "vizmap_XAC_DIGE_first_neighbors_NODE_WIDTH" : "21.0",
        "SUID" : 346,
        "ID" : "ycgR",
        "Cellular_Component_GO_" : "NOT DEFINED",
        "selected" : false,
        "canonicalName" : "ycgR",
        "p_value_Top_Enriched_KEGG_" : "",
        "p_value" : "1.16924680211429e-22",
        "vizmap_XAC_DIGE_first_neighbors_NODE_HEIGHT" : "21.0",
        "Selected_CC" : "",
        "node_fillColor" : "204,204,204",
        "TaxID" : "83333",
        "p_value_Top_Enriched_BP_" : "0.00795759622813043",
        "node_label" : "ycgR",
        "Protein" : "Flagellar brake protein YcgR",
        "Enriched_BP" : "bacterial-type flagellar cell motility(0.00795759622813043);regulation of bacterial-type flagellar cell motility by regulation of motor speed(0.0438923395445135);regulation of cellular component movement(0.0438923395445135)",
        "UniProt_ID" : "P76010",
        "Enriched_KEGG" : "",
        "Degree_pp_" : 1,
        "name" : "ycgR",
        "node_shape" : "ellipse",
        "node_size" : "21"
      },
      "position" : {
        "x" : 1398.4788818359375,
        "y" : 1574.501953125
      },
      "selected" : false
    }, {
      "data" : {
        "id" : "345",
        "NODE_TYPE" : "DefaultNode",
        "Top_Enriched_BP" : "oxidation-reduction process",
        "Top_Enriched_KEGG" : "",
        "Biological_Process_GO_" : "oxidation-reduction process",
        "shared_name" : "yedY",
        "Gene" : "yedY",
        "Fold_Change" : "NA",
        "cytoscape_alias_list" : [ "yedY" ],
        "vizmap_XAC_DIGE_first_neighbors_NODE_WIDTH" : "21.0",
        "SUID" : 345,
        "ID" : "yedY",
        "Cellular_Component_GO_" : "NOT DEFINED",
        "selected" : false,
        "canonicalName" : "yedY",
        "p_value_Top_Enriched_KEGG_" : "",
        "p_value" : "8.9218325673069e-68",
        "vizmap_XAC_DIGE_first_neighbors_NODE_HEIGHT" : "21.0",
        "Selected_CC" : "",
        "node_fillColor" : "204,204,204",
        "TaxID" : "83333",
        "p_value_Top_Enriched_BP_" : "0.0218226221874487",
        "node_label" : "yedY",
        "Protein" : "Sulfoxide reductase catalytic subunit YedY",
        "Enriched_BP" : "oxidation-reduction process(0.0218226221874487)",
        "UniProt_ID" : "P76342",
        "Enriched_KEGG" : "",
        "Degree_pp_" : 1,
        "name" : "yedY",
        "node_shape" : "ellipse",
        "node_size" : "21"
      },
      "position" : {
        "x" : 1256.8118896484375,
        "y" : 2629.17529296875
      },
      "selected" : false
    }, {
      "data" : {
        "id" : "344",
        "NODE_TYPE" : "DefaultNode",
        "Top_Enriched_BP" : "lipopolysaccharide biosynthetic process",
        "Top_Enriched_KEGG" : "",
        "Biological_Process_GO_" : "capsule polysaccharide biosynthetic process;lipopolysaccharide biosynthetic process;peptidyl-tyrosine autophosphorylation",
        "shared_name" : "etk",
        "Gene" : "etk",
        "Fold_Change" : "NA",
        "cytoscape_alias_list" : [ "etk" ],
        "vizmap_XAC_DIGE_first_neighbors_NODE_WIDTH" : "21.0",
        "SUID" : 344,
        "ID" : "etk",
        "Cellular_Component_GO_" : "plasma membrane",
        "selected" : false,
        "canonicalName" : "etk",
        "p_value_Top_Enriched_KEGG_" : "",
        "p_value" : "5.08226358128613e-36",
        "vizmap_XAC_DIGE_first_neighbors_NODE_HEIGHT" : "21.0",
        "Selected_CC" : "plasma membrane",
        "node_fillColor" : "204,204,204",
        "TaxID" : "83333",
        "p_value_Top_Enriched_BP_" : "0.0535034906541534",
        "node_label" : "etk",
        "Protein" : "Tyrosine-protein kinase etk",
        "Enriched_BP" : "capsule polysaccharide biosynthetic process(0.321698990193448);lipopolysaccharide biosynthetic process(0.0535034906541534);peptidyl-tyrosine autophosphorylation(0.0839385555808196)",
        "UniProt_ID" : "P38134",
        "Enriched_KEGG" : "",
        "Degree_pp_" : 1,
        "name" : "etk",
        "node_shape" : "ellipse",
        "node_size" : "21"
      },
      "position" : {
        "x" : -171.21832275390625,
        "y" : 1922.4952392578125
      },
      "selected" : false
    }, {
      "data" : {
        "id" : "343",
        "NODE_TYPE" : "DefaultNode",
        "Top_Enriched_BP" : "",
        "Top_Enriched_KEGG" : "",
        "Biological_Process_GO_" : "NOTDEFINED",
        "shared_name" : "yhdN",
        "Gene" : "yhdN",
        "Fold_Change" : "NA",
        "cytoscape_alias_list" : [ "yhdN" ],
        "vizmap_XAC_DIGE_first_neighbors_NODE_WIDTH" : "21.0",
        "SUID" : 343,
        "ID" : "yhdN",
        "Cellular_Component_GO_" : "NOT DEFINED",
        "selected" : false,
        "canonicalName" : "yhdN",
        "p_value_Top_Enriched_KEGG_" : "",
        "p_value" : "7.11022495665768e-48",
        "vizmap_XAC_DIGE_first_neighbors_NODE_HEIGHT" : "21.0",
        "Selected_CC" : "",
        "node_fillColor" : "204,204,204",
        "TaxID" : "83333",
        "p_value_Top_Enriched_BP_" : "",
        "node_label" : "yhdN",
        "Protein" : "Uncharacterized protein YhdN",
        "Enriched_BP" : "",
        "UniProt_ID" : "P36677",
        "Enriched_KEGG" : "",
        "Degree_pp_" : 1,
        "name" : "yhdN",
        "node_shape" : "ellipse",
        "node_size" : "21"
      },
      "position" : {
        "x" : 1329.779541015625,
        "y" : 1923.6964111328125
      },
      "selected" : false
    }, {
      "data" : {
        "id" : "342",
        "NODE_TYPE" : "DefaultNode",
        "Top_Enriched_BP" : "",
        "Top_Enriched_KEGG" : "",
        "Biological_Process_GO_" : "NOTDEFINED",
        "shared_name" : "ydjJ",
        "Gene" : "ydjJ",
        "Fold_Change" : "NA",
        "cytoscape_alias_list" : [ "ydjJ" ],
        "vizmap_XAC_DIGE_first_neighbors_NODE_WIDTH" : "21.0",
        "SUID" : 342,
        "ID" : "ydjJ",
        "Cellular_Component_GO_" : "NOT DEFINED",
        "selected" : false,
        "canonicalName" : "ydjJ",
        "p_value_Top_Enriched_KEGG_" : "",
        "p_value" : "1.98820504349292e-15",
        "vizmap_XAC_DIGE_first_neighbors_NODE_HEIGHT" : "21.0",
        "Selected_CC" : "",
        "node_fillColor" : "204,204,204",
        "TaxID" : "83333",
        "p_value_Top_Enriched_BP_" : "",
        "node_label" : "ydjJ",
        "Protein" : "Uncharacterized zinc-type alcohol dehydrogenase-like protein YdjJ",
        "Enriched_BP" : "",
        "UniProt_ID" : "P77280",
        "Enriched_KEGG" : "",
        "Degree_pp_" : 1,
        "name" : "ydjJ",
        "node_shape" : "ellipse",
        "node_size" : "21"
      },
      "position" : {
        "x" : 704.2069702148438,
        "y" : 1250.758056640625
      },
      "selected" : false
    }, {
      "data" : {
        "id" : "341",
        "NODE_TYPE" : "DefaultNode",
        "Top_Enriched_BP" : "response to starvation",
        "Top_Enriched_KEGG" : "",
        "Biological_Process_GO_" : "positive regulation of transcription, DNA-dependent;response to starvation",
        "shared_name" : "sspA",
        "Gene" : "sspA",
        "Fold_Change" : "NA",
        "cytoscape_alias_list" : [ "sspA" ],
        "vizmap_XAC_DIGE_first_neighbors_NODE_WIDTH" : "22.0",
        "SUID" : 341,
        "ID" : "sspA",
        "Cellular_Component_GO_" : "NOT DEFINED",
        "selected" : false,
        "canonicalName" : "sspA",
        "p_value_Top_Enriched_KEGG_" : "",
        "p_value" : "8.05168547288614e-40",
        "vizmap_XAC_DIGE_first_neighbors_NODE_HEIGHT" : "22.0",
        "Selected_CC" : "",
        "node_fillColor" : "204,204,204",
        "TaxID" : "83333",
        "p_value_Top_Enriched_BP_" : "0.183450925311457",
        "node_label" : "sspA",
        "Protein" : "Stringent starvation protein A",
        "Enriched_BP" : "positive regulation of transcription, DNA-dependent(0.199431717320567);response to starvation(0.183450925311457)",
        "UniProt_ID" : "P0ACA3",
        "Enriched_KEGG" : "",
        "Degree_pp_" : 2,
        "name" : "sspA",
        "node_shape" : "ellipse",
        "node_size" : "22"
      },
      "position" : {
        "x" : 183.58807373046875,
        "y" : 1807.884521484375
      },
      "selected" : false
    }, {
      "data" : {
        "id" : "340",
        "NODE_TYPE" : "DefaultNode",
        "Top_Enriched_BP" : "",
        "Top_Enriched_KEGG" : "",
        "Biological_Process_GO_" : "NOTDEFINED",
        "shared_name" : "ybjD",
        "Gene" : "ybjD",
        "Fold_Change" : "NA",
        "cytoscape_alias_list" : [ "ybjD" ],
        "vizmap_XAC_DIGE_first_neighbors_NODE_WIDTH" : "21.0",
        "SUID" : 340,
        "ID" : "ybjD",
        "Cellular_Component_GO_" : "NOT DEFINED",
        "selected" : false,
        "canonicalName" : "ybjD",
        "p_value_Top_Enriched_KEGG_" : "",
        "p_value" : "3.44029210137076e-28",
        "vizmap_XAC_DIGE_first_neighbors_NODE_HEIGHT" : "21.0",
        "Selected_CC" : "",
        "node_fillColor" : "204,204,204",
        "TaxID" : "83333",
        "p_value_Top_Enriched_BP_" : "",
        "node_label" : "ybjD",
        "Protein" : "Uncharacterized protein YbjD",
        "Enriched_BP" : "",
        "UniProt_ID" : "P75828",
        "Enriched_KEGG" : "",
        "Degree_pp_" : 1,
        "name" : "ybjD",
        "node_shape" : "ellipse",
        "node_size" : "21"
      },
      "position" : {
        "x" : 999.127685546875,
        "y" : 2299.76611328125
      },
      "selected" : false
    }, {
      "data" : {
        "id" : "339",
        "NODE_TYPE" : "DefaultNode",
        "Top_Enriched_BP" : "transcription, DNA-dependent",
        "Top_Enriched_KEGG" : "",
        "Biological_Process_GO_" : "regulation of transcription, DNA-dependent;transcription, DNA-dependent",
        "shared_name" : "racR",
        "Gene" : "racR",
        "Fold_Change" : "NA",
        "cytoscape_alias_list" : [ "racR" ],
        "vizmap_XAC_DIGE_first_neighbors_NODE_WIDTH" : "21.0",
        "SUID" : 339,
        "ID" : "racR",
        "Cellular_Component_GO_" : "NOT DEFINED",
        "selected" : false,
        "canonicalName" : "racR",
        "p_value_Top_Enriched_KEGG_" : "",
        "p_value" : "2.26021722371244e-09",
        "vizmap_XAC_DIGE_first_neighbors_NODE_HEIGHT" : "21.0",
        "Selected_CC" : "",
        "node_fillColor" : "204,204,204",
        "TaxID" : "83333",
        "p_value_Top_Enriched_BP_" : "0.0169253505779572",
        "node_label" : "racR",
        "Protein" : "Rac prophage repressor",
        "Enriched_BP" : "regulation of transcription, DNA-dependent(0.0808010819465864);transcription, DNA-dependent(0.0169253505779572)",
        "UniProt_ID" : "P76062",
        "Enriched_KEGG" : "",
        "Degree_pp_" : 1,
        "name" : "racR",
        "node_shape" : "ellipse",
        "node_size" : "21"
      },
      "position" : {
        "x" : 52.90547180175781,
        "y" : 3579.734130859375
      },
      "selected" : false
    }, {
      "data" : {
        "id" : "338",
        "NODE_TYPE" : "DefaultNode",
        "Top_Enriched_BP" : "",
        "Top_Enriched_KEGG" : "",
        "Biological_Process_GO_" : "NOTDEFINED",
        "shared_name" : "yegD",
        "Gene" : "yegD",
        "Fold_Change" : "NA",
        "cytoscape_alias_list" : [ "yegD" ],
        "vizmap_XAC_DIGE_first_neighbors_NODE_WIDTH" : "21.0",
        "SUID" : 338,
        "ID" : "yegD",
        "Cellular_Component_GO_" : "NOT DEFINED",
        "selected" : false,
        "canonicalName" : "yegD",
        "p_value_Top_Enriched_KEGG_" : "",
        "p_value" : "3.44029210137076e-28",
        "vizmap_XAC_DIGE_first_neighbors_NODE_HEIGHT" : "21.0",
        "Selected_CC" : "",
        "node_fillColor" : "204,204,204",
        "TaxID" : "83333",
        "p_value_Top_Enriched_BP_" : "",
        "node_label" : "yegD",
        "Protein" : "Uncharacterized chaperone protein YegD",
        "Enriched_BP" : "",
        "UniProt_ID" : "P36928",
        "Enriched_KEGG" : "",
        "Degree_pp_" : 1,
        "name" : "yegD",
        "node_shape" : "ellipse",
        "node_size" : "21"
      },
      "position" : {
        "x" : -38.196189880371094,
        "y" : 1637.228515625
      },
      "selected" : false
    }, {
      "data" : {
        "id" : "337",
        "NODE_TYPE" : "DefaultNode",
        "Top_Enriched_BP" : "",
        "Top_Enriched_KEGG" : "",
        "Biological_Process_GO_" : "NOTDEFINED",
        "shared_name" : "yfcC",
        "Gene" : "yfcC",
        "Fold_Change" : "NA",
        "cytoscape_alias_list" : [ "yfcC" ],
        "vizmap_XAC_DIGE_first_neighbors_NODE_WIDTH" : "21.0",
        "SUID" : 337,
        "ID" : "yfcC",
        "Cellular_Component_GO_" : "plasma membrane",
        "selected" : false,
        "canonicalName" : "yfcC",
        "p_value_Top_Enriched_KEGG_" : "",
        "p_value" : "8.9218325673069e-68",
        "vizmap_XAC_DIGE_first_neighbors_NODE_HEIGHT" : "21.0",
        "Selected_CC" : "plasma membrane",
        "node_fillColor" : "204,204,204",
        "TaxID" : "83333",
        "p_value_Top_Enriched_BP_" : "",
        "node_label" : "yfcC",
        "Protein" : "Uncharacterized protein YfcC",
        "Enriched_BP" : "",
        "UniProt_ID" : "P39263",
        "Enriched_KEGG" : "",
        "Degree_pp_" : 1,
        "name" : "yfcC",
        "node_shape" : "ellipse",
        "node_size" : "21"
      },
      "position" : {
        "x" : 871.34423828125,
        "y" : 2367.666015625
      },
      "selected" : false
    }, {
      "data" : {
        "id" : "336",
        "NODE_TYPE" : "DefaultNode",
        "Top_Enriched_BP" : "response to heat",
        "Top_Enriched_KEGG" : "",
        "Biological_Process_GO_" : "_de novo_ cotranslational protein folding;cell cycle;cell division;protein peptidyl-prolyl isomerization;protein transport;response to heat",
        "shared_name" : "tig",
        "Gene" : "tig",
        "Fold_Change" : "NA",
        "cytoscape_alias_list" : [ "tig" ],
        "vizmap_XAC_DIGE_first_neighbors_NODE_WIDTH" : "24.0",
        "SUID" : 336,
        "ID" : "tig",
        "Cellular_Component_GO_" : "cytosol",
        "selected" : false,
        "canonicalName" : "tig",
        "p_value_Top_Enriched_KEGG_" : "",
        "p_value" : "0.0313188153694842",
        "vizmap_XAC_DIGE_first_neighbors_NODE_HEIGHT" : "24.0",
        "Selected_CC" : "cytosol",
        "node_fillColor" : "204,204,204",
        "TaxID" : "83333",
        "p_value_Top_Enriched_BP_" : "5.63798065465487e-12",
        "node_label" : "tig",
        "Protein" : "Trigger factor",
        "Enriched_BP" : "_de novo_ cotranslational protein folding(0.0438923395445135);cell cycle(0.111886011885737);cell division(0.0927439424380238);protein peptidyl-prolyl isomerization(0.00037021237064574);protein transport(0.0409766812435115);response to heat(5.63798065465487e-12)",
        "UniProt_ID" : "P0A850",
        "Enriched_KEGG" : "",
        "Degree_pp_" : 4,
        "name" : "tig",
        "node_shape" : "ellipse",
        "node_size" : "24"
      },
      "position" : {
        "x" : 2357.122314453125,
        "y" : 2185.012939453125
      },
      "selected" : false
    }, {
      "data" : {
        "id" : "335",
        "NODE_TYPE" : "DefaultNode",
        "Top_Enriched_BP" : "10-formyltetrahydrofolate biosynthetic process",
        "Top_Enriched_KEGG" : "One carbon pool by folate - Escherichia coli K-12 MG1655",
        "Biological_Process_GO_" : "_de novo_ IMP biosynthetic process;10-formyltetrahydrofolate biosynthetic process;one-carbon metabolic process;purine nucleotide biosynthetic process;purine ribonucleotide biosynthetic process",
        "shared_name" : "purU",
        "Gene" : "purU",
        "Fold_Change" : "NA",
        "cytoscape_alias_list" : [ "purU" ],
        "vizmap_XAC_DIGE_first_neighbors_NODE_WIDTH" : "21.0",
        "SUID" : 335,
        "ID" : "purU",
        "Cellular_Component_GO_" : "NOT DEFINED",
        "selected" : false,
        "canonicalName" : "purU",
        "p_value_Top_Enriched_KEGG_" : "0.0916987463964329",
        "p_value" : "8.9218325673069e-68",
        "vizmap_XAC_DIGE_first_neighbors_NODE_HEIGHT" : "21.0",
        "Selected_CC" : "",
        "node_fillColor" : "204,204,204",
        "TaxID" : "83333",
        "p_value_Top_Enriched_BP_" : "0.0105511624343152",
        "node_label" : "purU",
        "Protein" : "Formyltetrahydrofolate deformylase",
        "Enriched_BP" : "_de novo_ IMP biosynthetic process(0.153745903285819);10-formyltetrahydrofolate biosynthetic process(0.0105511624343152);one-carbon metabolic process(0.0518803624395066);purine nucleotide biosynthetic process(0.0351196515263783);purine ribonucleotide biosynthetic process(0.0438923395445135)",
        "UniProt_ID" : "P37051",
        "Enriched_KEGG" : "One carbon pool by folate - Escherichia coli K-12 MG1655(0.0916987463964329);Glyoxylate and dicarboxylate metabolism - Escherichia coli K-12 MG1655(0.131697146061914)",
        "Degree_pp_" : 1,
        "name" : "purU",
        "node_shape" : "ellipse",
        "node_size" : "21"
      },
      "position" : {
        "x" : 471.5722961425781,
        "y" : 1790.049560546875
      },
      "selected" : false
    }, {
      "data" : {
        "id" : "334",
        "NODE_TYPE" : "DefaultNode",
        "Top_Enriched_BP" : "transcription, DNA-dependent",
        "Top_Enriched_KEGG" : "",
        "Biological_Process_GO_" : "transcription, DNA-dependent",
        "shared_name" : "ydcR",
        "Gene" : "ydcR",
        "Fold_Change" : "NA",
        "cytoscape_alias_list" : [ "ydcR" ],
        "vizmap_XAC_DIGE_first_neighbors_NODE_WIDTH" : "21.0",
        "SUID" : 334,
        "ID" : "ydcR",
        "Cellular_Component_GO_" : "NOT DEFINED",
        "selected" : false,
        "canonicalName" : "ydcR",
        "p_value_Top_Enriched_KEGG_" : "",
        "p_value" : "7.11022495665768e-48",
        "vizmap_XAC_DIGE_first_neighbors_NODE_HEIGHT" : "21.0",
        "Selected_CC" : "",
        "node_fillColor" : "204,204,204",
        "TaxID" : "83333",
        "p_value_Top_Enriched_BP_" : "0.0169253505779572",
        "node_label" : "ydcR",
        "Protein" : "Uncharacterized HTH-type transcriptional regulator YdcR",
        "Enriched_BP" : "transcription, DNA-dependent(0.0169253505779572)",
        "UniProt_ID" : "P77730",
        "Enriched_KEGG" : "",
        "Degree_pp_" : 1,
        "name" : "ydcR",
        "node_shape" : "ellipse",
        "node_size" : "21"
      },
      "position" : {
        "x" : 639.7589721679688,
        "y" : 3401.71435546875
      },
      "selected" : false
    }, {
      "data" : {
        "id" : "333",
        "NODE_TYPE" : "DefaultNode",
        "Top_Enriched_BP" : "",
        "Top_Enriched_KEGG" : "",
        "Biological_Process_GO_" : "NOTDEFINED",
        "shared_name" : "ynaK",
        "Gene" : "ynaK",
        "Fold_Change" : "NA",
        "cytoscape_alias_list" : [ "ynaK" ],
        "vizmap_XAC_DIGE_first_neighbors_NODE_WIDTH" : "21.0",
        "SUID" : 333,
        "ID" : "ynaK",
        "Cellular_Component_GO_" : "NOT DEFINED",
        "selected" : false,
        "canonicalName" : "ynaK",
        "p_value_Top_Enriched_KEGG_" : "",
        "p_value" : "8.52923751732994e-108",
        "vizmap_XAC_DIGE_first_neighbors_NODE_HEIGHT" : "21.0",
        "Selected_CC" : "",
        "node_fillColor" : "204,204,204",
        "TaxID" : "83333",
        "p_value_Top_Enriched_BP_" : "",
        "node_label" : "ynaK",
        "Protein" : "Uncharacterized protein YnaK",
        "Enriched_BP" : "",
        "UniProt_ID" : "P76068",
        "Enriched_KEGG" : "",
        "Degree_pp_" : 1,
        "name" : "ynaK",
        "node_shape" : "ellipse",
        "node_size" : "21"
      },
      "position" : {
        "x" : 459.16766357421875,
        "y" : 1413.04833984375
      },
      "selected" : false
    }, {
      "data" : {
        "id" : "332",
        "NODE_TYPE" : "DefaultNode",
        "Top_Enriched_BP" : "folic acid biosynthetic process",
        "Top_Enriched_KEGG" : "",
        "Biological_Process_GO_" : "DNA repair;folic acid biosynthetic process;tetrahydrofolate biosynthetic process",
        "shared_name" : "nudB",
        "Gene" : "nudB",
        "Fold_Change" : "NA",
        "cytoscape_alias_list" : [ "nudB" ],
        "vizmap_XAC_DIGE_first_neighbors_NODE_WIDTH" : "21.0",
        "SUID" : 332,
        "ID" : "nudB",
        "Cellular_Component_GO_" : "NOT DEFINED",
        "selected" : false,
        "canonicalName" : "nudB",
        "p_value_Top_Enriched_KEGG_" : "",
        "p_value" : "1.4527605113644e-18",
        "vizmap_XAC_DIGE_first_neighbors_NODE_HEIGHT" : "21.0",
        "Selected_CC" : "",
        "node_fillColor" : "204,204,204",
        "TaxID" : "83333",
        "p_value_Top_Enriched_BP_" : "0.112869783602726",
        "node_label" : "nudB",
        "Protein" : "Dihydroneopterin triphosphate pyrophosphatase",
        "Enriched_BP" : "DNA repair(0.140727150356219);folic acid biosynthetic process(0.112869783602726);tetrahydrofolate biosynthetic process(0.354254403289454)",
        "UniProt_ID" : "P0AFC0",
        "Enriched_KEGG" : "",
        "Degree_pp_" : 1,
        "name" : "nudB",
        "node_shape" : "ellipse",
        "node_size" : "21"
      },
      "position" : {
        "x" : 1012.125,
        "y" : 1333.0433349609375
      },
      "selected" : false
    }, {
      "data" : {
        "id" : "331",
        "NODE_TYPE" : "DefaultNode",
        "Top_Enriched_BP" : "bacterial-type flagellar cell motility",
        "Top_Enriched_KEGG" : "Flagellar assembly - Escherichia coli K-12 MG1655",
        "Biological_Process_GO_" : "bacterial-type flagellum assembly;bacterial-type flagellar cell motility",
        "shared_name" : "fliK",
        "Gene" : "fliK",
        "Fold_Change" : "NA",
        "cytoscape_alias_list" : [ "fliK" ],
        "vizmap_XAC_DIGE_first_neighbors_NODE_WIDTH" : "22.0",
        "SUID" : 331,
        "ID" : "fliK",
        "Cellular_Component_GO_" : "NOT DEFINED",
        "selected" : false,
        "canonicalName" : "fliK",
        "p_value_Top_Enriched_KEGG_" : "0.000169642168412067",
        "p_value" : "8.05168547288614e-40",
        "vizmap_XAC_DIGE_first_neighbors_NODE_HEIGHT" : "22.0",
        "Selected_CC" : "",
        "node_fillColor" : "204,204,204",
        "TaxID" : "83333",
        "p_value_Top_Enriched_BP_" : "0.00795759622813043",
        "node_label" : "fliK",
        "Protein" : "Flagellar hook-length control protein",
        "Enriched_BP" : "bacterial-type flagellum assembly(0.18149598293866);bacterial-type flagellar cell motility(0.00795759622813043)",
        "UniProt_ID" : "P52614",
        "Enriched_KEGG" : "Flagellar assembly - Escherichia coli K-12 MG1655(0.000169642168412067)",
        "Degree_pp_" : 2,
        "name" : "fliK",
        "node_shape" : "ellipse",
        "node_size" : "22"
      },
      "position" : {
        "x" : 590.5396728515625,
        "y" : 1337.7716064453125
      },
      "selected" : false
    }, {
      "data" : {
        "id" : "330",
        "NODE_TYPE" : "DefaultNode",
        "Top_Enriched_BP" : "translation",
        "Top_Enriched_KEGG" : "Ribosome - Escherichia coli K-12 MG1655",
        "Biological_Process_GO_" : "translation",
        "shared_name" : "rplL",
        "Gene" : "rplL",
        "Fold_Change" : "NA",
        "cytoscape_alias_list" : [ "rplL" ],
        "vizmap_XAC_DIGE_first_neighbors_NODE_WIDTH" : "22.0",
        "SUID" : 330,
        "ID" : "rplL",
        "Cellular_Component_GO_" : "cytosol",
        "selected" : false,
        "canonicalName" : "rplL",
        "p_value_Top_Enriched_KEGG_" : "4.96851112718634e-32",
        "p_value" : "2.27111764836315e-20",
        "vizmap_XAC_DIGE_first_neighbors_NODE_HEIGHT" : "22.0",
        "Selected_CC" : "cytosol",
        "node_fillColor" : "204,204,204",
        "TaxID" : "83333",
        "p_value_Top_Enriched_BP_" : "4.89878313082384e-06",
        "node_label" : "rplL",
        "Protein" : "50S ribosomal protein L7/L12",
        "Enriched_BP" : "translation(4.89878313082384e-06)",
        "UniProt_ID" : "P0A7K2",
        "Enriched_KEGG" : "Ribosome - Escherichia coli K-12 MG1655(4.96851112718634e-32)",
        "Degree_pp_" : 2,
        "name" : "rplL",
        "node_shape" : "ellipse",
        "node_size" : "22"
      },
      "position" : {
        "x" : 1773.0030517578125,
        "y" : 3788.06103515625
      },
      "selected" : false
    }, {
      "data" : {
        "id" : "329",
        "NODE_TYPE" : "DefaultNode",
        "Top_Enriched_BP" : "biofilm formation",
        "Top_Enriched_KEGG" : "",
        "Biological_Process_GO_" : "biofilm formation;cellular response to acid",
        "shared_name" : "ycgZ",
        "Gene" : "ycgZ",
        "Fold_Change" : "NA",
        "cytoscape_alias_list" : [ "ycgZ" ],
        "vizmap_XAC_DIGE_first_neighbors_NODE_WIDTH" : "21.0",
        "SUID" : 329,
        "ID" : "ycgZ",
        "Cellular_Component_GO_" : "NOT DEFINED",
        "selected" : false,
        "canonicalName" : "ycgZ",
        "p_value_Top_Enriched_KEGG_" : "",
        "p_value" : "1.98820504349292e-15",
        "vizmap_XAC_DIGE_first_neighbors_NODE_HEIGHT" : "21.0",
        "Selected_CC" : "",
        "node_fillColor" : "204,204,204",
        "TaxID" : "83333",
        "p_value_Top_Enriched_BP_" : "0.137381085105178",
        "node_label" : "ycgZ",
        "Protein" : "Probable two-component-system connector protein YcgZ",
        "Enriched_BP" : "biofilm formation(0.137381085105178);cellular response to acid(0.234811106343162)",
        "UniProt_ID" : "P75991",
        "Enriched_KEGG" : "",
        "Degree_pp_" : 1,
        "name" : "ycgZ",
        "node_shape" : "ellipse",
        "node_size" : "21"
      },
      "position" : {
        "x" : 991.180419921875,
        "y" : 2931.0849609375
      },
      "selected" : false
    }, {
      "data" : {
        "id" : "328",
        "NODE_TYPE" : "DefaultNode",
        "Top_Enriched_BP" : "",
        "Top_Enriched_KEGG" : "",
        "Biological_Process_GO_" : "NOTDEFINED",
        "shared_name" : "hycE",
        "Gene" : "hycE",
        "Fold_Change" : "NA",
        "cytoscape_alias_list" : [ "hycE" ],
        "vizmap_XAC_DIGE_first_neighbors_NODE_WIDTH" : "21.0",
        "SUID" : 328,
        "ID" : "hycE",
        "Cellular_Component_GO_" : "NOT DEFINED",
        "selected" : false,
        "canonicalName" : "hycE",
        "p_value_Top_Enriched_KEGG_" : "",
        "p_value" : "0.000153819535381413",
        "vizmap_XAC_DIGE_first_neighbors_NODE_HEIGHT" : "21.0",
        "Selected_CC" : "",
        "node_fillColor" : "204,204,204",
        "TaxID" : "83333",
        "p_value_Top_Enriched_BP_" : "",
        "node_label" : "hycE",
        "Protein" : "Formate hydrogenlyase subunit 5",
        "Enriched_BP" : "",
        "UniProt_ID" : "P16431",
        "Enriched_KEGG" : "",
        "Degree_pp_" : 1,
        "name" : "hycE",
        "node_shape" : "ellipse",
        "node_size" : "21"
      },
      "position" : {
        "x" : 1506.9114990234375,
        "y" : 1972.267822265625
      },
      "selected" : false
    }, {
      "data" : {
        "id" : "327",
        "NODE_TYPE" : "DefaultNode",
        "Top_Enriched_BP" : "response to DNA damage stimulus",
        "Top_Enriched_KEGG" : "ABC transporters - General - Escherichia coli K-12 MG1655",
        "Biological_Process_GO_" : "response to DNA damage stimulus;ion transport;iron ion homeostasis",
        "shared_name" : "fepB",
        "Gene" : "fepB",
        "Fold_Change" : "NA",
        "cytoscape_alias_list" : [ "fepB" ],
        "vizmap_XAC_DIGE_first_neighbors_NODE_WIDTH" : "21.0",
        "SUID" : 327,
        "ID" : "fepB",
        "Cellular_Component_GO_" : "NOT DEFINED",
        "selected" : false,
        "canonicalName" : "fepB",
        "p_value_Top_Enriched_KEGG_" : "1.08832672451525e-06",
        "p_value" : "6.23048253728291e-07",
        "vizmap_XAC_DIGE_first_neighbors_NODE_HEIGHT" : "21.0",
        "Selected_CC" : "",
        "node_fillColor" : "204,204,204",
        "TaxID" : "83333",
        "p_value_Top_Enriched_BP_" : "5.94901044022219e-06",
        "node_label" : "fepB",
        "Protein" : "Ferrienterobactin-binding periplasmic protein",
        "Enriched_BP" : "response to DNA damage stimulus(5.94901044022219e-06);ion transport(0.132851774811709);iron ion homeostasis(0.158934152579782)",
        "UniProt_ID" : "P0AEL6",
        "Enriched_KEGG" : "ABC transporters - Organism-specific - Escherichia coli K-12 MG1655(1.38659723954027e-05);ABC transporters - General - Escherichia coli K-12 MG1655(1.08832672451525e-06)",
        "Degree_pp_" : 1,
        "name" : "fepB",
        "node_shape" : "ellipse",
        "node_size" : "21"
      },
      "position" : {
        "x" : 660.1646728515625,
        "y" : 2146.71923828125
      },
      "selected" : false
    }, {
      "data" : {
        "id" : "326",
        "NODE_TYPE" : "DefaultNode",
        "Top_Enriched_BP" : "deoxyribonucleotide biosynthetic process",
        "Top_Enriched_KEGG" : "Purine metabolism - Escherichia coli K-12 MG1655",
        "Biological_Process_GO_" : "deoxyribonucleotide biosynthetic process;DNA replication;nucleobase-containing small molecule interconversion",
        "shared_name" : "nrdA",
        "Gene" : "nrdA",
        "Fold_Change" : "NA",
        "cytoscape_alias_list" : [ "nrdA" ],
        "vizmap_XAC_DIGE_first_neighbors_NODE_WIDTH" : "21.0",
        "SUID" : 326,
        "ID" : "nrdA",
        "Cellular_Component_GO_" : "cytoplasm",
        "selected" : false,
        "canonicalName" : "nrdA",
        "p_value_Top_Enriched_KEGG_" : "1.53420249072073e-18",
        "p_value" : "0.000574200027428077",
        "vizmap_XAC_DIGE_first_neighbors_NODE_HEIGHT" : "21.0",
        "Selected_CC" : "cytoplasm",
        "node_fillColor" : "204,204,204",
        "TaxID" : "83333",
        "p_value_Top_Enriched_BP_" : "0.00376753335575134",
        "node_label" : "nrdA",
        "Protein" : "Ribonucleoside-diphosphate reductase 1 subunit alpha",
        "Enriched_BP" : "deoxyribonucleotide biosynthetic process(0.00376753335575134);DNA replication(0.0431266156641517);nucleobase-containing small molecule interconversion(0.0666171612985538)",
        "UniProt_ID" : "P00452",
        "Enriched_KEGG" : "Purine metabolism - Escherichia coli K-12 MG1655(1.53420249072073e-18);Pyrimidine metabolism - Escherichia coli K-12 MG1655(1.24292742672715e-12)",
        "Degree_pp_" : 1,
        "name" : "nrdA",
        "node_shape" : "ellipse",
        "node_size" : "21"
      },
      "position" : {
        "x" : 66.00762939453125,
        "y" : 1677.573974609375
      },
      "selected" : false
    }, {
      "data" : {
        "id" : "325",
        "NODE_TYPE" : "DefaultNode",
        "Top_Enriched_BP" : "enterobactin biosynthetic process",
        "Top_Enriched_KEGG" : "Biosynthesis of siderophore group nonribosomal peptides - Escherichia coli K-12 MG1655",
        "Biological_Process_GO_" : "enterobactin biosynthetic process",
        "shared_name" : "entB",
        "Gene" : "entB",
        "Fold_Change" : "NA",
        "cytoscape_alias_list" : [ "entB" ],
        "vizmap_XAC_DIGE_first_neighbors_NODE_WIDTH" : "22.0",
        "SUID" : 325,
        "ID" : "entB",
        "Cellular_Component_GO_" : "cytosol;plasma membrane",
        "selected" : false,
        "canonicalName" : "entB",
        "p_value_Top_Enriched_KEGG_" : "0.00147123196620745",
        "p_value" : "2.31036600064485e-07",
        "vizmap_XAC_DIGE_first_neighbors_NODE_HEIGHT" : "22.0",
        "Selected_CC" : "plasma membrane",
        "node_fillColor" : "204,204,204",
        "TaxID" : "83333",
        "p_value_Top_Enriched_BP_" : "0.102298864015851",
        "node_label" : "entB",
        "Protein" : "Isochorismatase",
        "Enriched_BP" : "enterobactin biosynthetic process(0.102298864015851)",
        "UniProt_ID" : "P0ADI4",
        "Enriched_KEGG" : "Biosynthesis of siderophore group nonribosomal peptides - Escherichia coli K-12 MG1655(0.00147123196620745)",
        "Degree_pp_" : 2,
        "name" : "entB",
        "node_shape" : "ellipse",
        "node_size" : "22"
      },
      "position" : {
        "x" : 145.83865356445312,
        "y" : 2759.721923828125
      },
      "selected" : false
    }, {
      "data" : {
        "id" : "324",
        "NODE_TYPE" : "DefaultNode",
        "Top_Enriched_BP" : "wobble base lysidine biosynthesis",
        "Top_Enriched_KEGG" : "",
        "Biological_Process_GO_" : "tRNA modification;wobble base lysidine biosynthesis",
        "shared_name" : "tilS",
        "Gene" : "tilS",
        "Fold_Change" : "NA",
        "cytoscape_alias_list" : [ "tilS" ],
        "vizmap_XAC_DIGE_first_neighbors_NODE_WIDTH" : "21.0",
        "SUID" : 324,
        "ID" : "tilS",
        "Cellular_Component_GO_" : "cytosol",
        "selected" : false,
        "canonicalName" : "tilS",
        "p_value_Top_Enriched_KEGG_" : "",
        "p_value" : "0.00463911439037662",
        "vizmap_XAC_DIGE_first_neighbors_NODE_HEIGHT" : "21.0",
        "Selected_CC" : "cytosol",
        "node_fillColor" : "204,204,204",
        "TaxID" : "83333",
        "p_value_Top_Enriched_BP_" : "0.0438923395445135",
        "node_label" : "tilS",
        "Protein" : "tRNA(Ile)-lysidine synthase",
        "Enriched_BP" : "tRNA modification(0.376423066577562);wobble base lysidine biosynthesis(0.0438923395445135)",
        "UniProt_ID" : "P52097",
        "Enriched_KEGG" : "",
        "Degree_pp_" : 1,
        "name" : "tilS",
        "node_shape" : "ellipse",
        "node_size" : "21"
      },
      "position" : {
        "x" : 1286.770263671875,
        "y" : 2851.337890625
      },
      "selected" : false
    }, {
      "data" : {
        "id" : "323",
        "NODE_TYPE" : "DefaultNode",
        "Top_Enriched_BP" : "transcription, DNA-dependent",
        "Top_Enriched_KEGG" : "",
        "Biological_Process_GO_" : "regulation of transcription, DNA-dependent;transcription, DNA-dependent",
        "shared_name" : "ybiH",
        "Gene" : "ybiH",
        "Fold_Change" : "NA",
        "cytoscape_alias_list" : [ "ybiH" ],
        "vizmap_XAC_DIGE_first_neighbors_NODE_WIDTH" : "21.0",
        "SUID" : 323,
        "ID" : "ybiH",
        "Cellular_Component_GO_" : "NOT DEFINED",
        "selected" : false,
        "canonicalName" : "ybiH",
        "p_value_Top_Enriched_KEGG_" : "",
        "p_value" : "2.26021722371244e-09",
        "vizmap_XAC_DIGE_first_neighbors_NODE_HEIGHT" : "21.0",
        "Selected_CC" : "",
        "node_fillColor" : "204,204,204",
        "TaxID" : "83333",
        "p_value_Top_Enriched_BP_" : "0.0169253505779572",
        "node_label" : "ybiH",
        "Protein" : "Uncharacterized HTH-type transcriptional regulator YbiH",
        "Enriched_BP" : "regulation of transcription, DNA-dependent(0.0808010819465864);transcription, DNA-dependent(0.0169253505779572)",
        "UniProt_ID" : "P0ACU0",
        "Enriched_KEGG" : "",
        "Degree_pp_" : 1,
        "name" : "ybiH",
        "node_shape" : "ellipse",
        "node_size" : "21"
      },
      "position" : {
        "x" : 599.9095458984375,
        "y" : 3353.158447265625
      },
      "selected" : false
    }, {
      "data" : {
        "id" : "322",
        "NODE_TYPE" : "DefaultNode",
        "Top_Enriched_BP" : "biotin biosynthetic process",
        "Top_Enriched_KEGG" : "Biotin metabolism - Escherichia coli K-12 MG1655",
        "Biological_Process_GO_" : "biotin biosynthetic process",
        "shared_name" : "bioB",
        "Gene" : "bioB",
        "Fold_Change" : "NA",
        "cytoscape_alias_list" : [ "bioB" ],
        "vizmap_XAC_DIGE_first_neighbors_NODE_WIDTH" : "21.0",
        "SUID" : 322,
        "ID" : "bioB",
        "Cellular_Component_GO_" : "NOT DEFINED",
        "selected" : false,
        "canonicalName" : "bioB",
        "p_value_Top_Enriched_KEGG_" : "0.21049283801354",
        "p_value" : "0.00177032116899421",
        "vizmap_XAC_DIGE_first_neighbors_NODE_HEIGHT" : "21.0",
        "Selected_CC" : "",
        "node_fillColor" : "204,204,204",
        "TaxID" : "83333",
        "p_value_Top_Enriched_BP_" : "0.114143827491376",
        "node_label" : "bioB",
        "Protein" : "Biotin synthase",
        "Enriched_BP" : "biotin biosynthetic process(0.114143827491376)",
        "UniProt_ID" : "P12996",
        "Enriched_KEGG" : "Biotin metabolism - Escherichia coli K-12 MG1655(0.21049283801354)",
        "Degree_pp_" : 1,
        "name" : "bioB",
        "node_shape" : "ellipse",
        "node_size" : "21"
      },
      "position" : {
        "x" : 1087.229248046875,
        "y" : 2978.460205078125
      },
      "selected" : false
    }, {
      "data" : {
        "id" : "321",
        "NODE_TYPE" : "DefaultNode",
        "Top_Enriched_BP" : "",
        "Top_Enriched_KEGG" : "",
        "Biological_Process_GO_" : "NOTDEFINED",
        "shared_name" : "P0A6F5",
        "Gene" : "P0A6F5",
        "Fold_Change" : "NA",
        "cytoscape_alias_list" : [ "P0A6F5" ],
        "vizmap_XAC_DIGE_first_neighbors_NODE_WIDTH" : "22.0",
        "SUID" : 321,
        "ID" : "P0A6F5",
        "Cellular_Component_GO_" : "NOT DEFINED",
        "selected" : false,
        "canonicalName" : "P0A6F5",
        "p_value_Top_Enriched_KEGG_" : "",
        "p_value" : "2.45445373104529e-143",
        "vizmap_XAC_DIGE_first_neighbors_NODE_HEIGHT" : "22.0",
        "Selected_CC" : "",
        "node_fillColor" : "204,204,204",
        "TaxID" : "",
        "p_value_Top_Enriched_BP_" : "",
        "node_label" : "P0A6F5",
        "Protein" : "",
        "Enriched_BP" : "",
        "UniProt_ID" : "P0A6F5",
        "Enriched_KEGG" : "",
        "Degree_pp_" : 2,
        "name" : "P0A6F5",
        "node_shape" : "ellipse",
        "node_size" : "22"
      },
      "position" : {
        "x" : 342.87969970703125,
        "y" : 2248.073974609375
      },
      "selected" : false
    }, {
      "data" : {
        "id" : "320",
        "NODE_TYPE" : "DefaultNode",
        "Top_Enriched_BP" : "",
        "Top_Enriched_KEGG" : "ABC transporters - General - Escherichia coli K-12 MG1655",
        "Biological_Process_GO_" : "NOTDEFINED",
        "shared_name" : "nlpA",
        "Gene" : "nlpA",
        "Fold_Change" : "NA",
        "cytoscape_alias_list" : [ "nlpA" ],
        "vizmap_XAC_DIGE_first_neighbors_NODE_WIDTH" : "21.0",
        "SUID" : 320,
        "ID" : "nlpA",
        "Cellular_Component_GO_" : "plasma membrane",
        "selected" : false,
        "canonicalName" : "nlpA",
        "p_value_Top_Enriched_KEGG_" : "1.08832672451525e-06",
        "p_value" : "1.4527605113644e-18",
        "vizmap_XAC_DIGE_first_neighbors_NODE_HEIGHT" : "21.0",
        "Selected_CC" : "plasma membrane",
        "node_fillColor" : "204,204,204",
        "TaxID" : "83333",
        "p_value_Top_Enriched_BP_" : "",
        "node_label" : "nlpA",
        "Protein" : "Lipoprotein 28",
        "Enriched_BP" : "",
        "UniProt_ID" : "P04846",
        "Enriched_KEGG" : "ABC transporters - General - Escherichia coli K-12 MG1655(1.08832672451525e-06)",
        "Degree_pp_" : 1,
        "name" : "nlpA",
        "node_shape" : "ellipse",
        "node_size" : "21"
      },
      "position" : {
        "x" : 1388.1090087890625,
        "y" : 1791.1085205078125
      },
      "selected" : false
    }, {
      "data" : {
        "id" : "319",
        "NODE_TYPE" : "DefaultNode",
        "Top_Enriched_BP" : "",
        "Top_Enriched_KEGG" : "",
        "Biological_Process_GO_" : "NOTDEFINED",
        "shared_name" : "yhjR",
        "Gene" : "yhjR",
        "Fold_Change" : "NA",
        "cytoscape_alias_list" : [ "yhjR" ],
        "vizmap_XAC_DIGE_first_neighbors_NODE_WIDTH" : "21.0",
        "SUID" : 319,
        "ID" : "yhjR",
        "Cellular_Component_GO_" : "NOT DEFINED",
        "selected" : false,
        "canonicalName" : "yhjR",
        "p_value_Top_Enriched_KEGG_" : "",
        "p_value" : "8.52923751732994e-108",
        "vizmap_XAC_DIGE_first_neighbors_NODE_HEIGHT" : "21.0",
        "Selected_CC" : "",
        "node_fillColor" : "204,204,204",
        "TaxID" : "83333",
        "p_value_Top_Enriched_BP_" : "",
        "node_label" : "yhjR",
        "Protein" : "Uncharacterized protein YhjR",
        "Enriched_BP" : "",
        "UniProt_ID" : "P0ADJ3",
        "Enriched_KEGG" : "",
        "Degree_pp_" : 1,
        "name" : "yhjR",
        "node_shape" : "ellipse",
        "node_size" : "21"
      },
      "position" : {
        "x" : 1451.486328125,
        "y" : 2340.540283203125
      },
      "selected" : false
    }, {
      "data" : {
        "id" : "318",
        "NODE_TYPE" : "DefaultNode",
        "Top_Enriched_BP" : "response to heat",
        "Top_Enriched_KEGG" : "",
        "Biological_Process_GO_" : "response to heat;transcription initiation from bacterial-type RNA polymerase promoter",
        "shared_name" : "rpoD",
        "Gene" : "rpoD",
        "Fold_Change" : "NA",
        "cytoscape_alias_list" : [ "rpoD" ],
        "vizmap_XAC_DIGE_first_neighbors_NODE_WIDTH" : "22.0",
        "SUID" : 318,
        "ID" : "rpoD",
        "Cellular_Component_GO_" : "cytoplasm;nucleus",
        "selected" : false,
        "canonicalName" : "rpoD",
        "p_value_Top_Enriched_KEGG_" : "",
        "p_value" : "0.0369535228263782",
        "vizmap_XAC_DIGE_first_neighbors_NODE_HEIGHT" : "22.0",
        "Selected_CC" : "nucleus",
        "node_fillColor" : "204,204,204",
        "TaxID" : "83333",
        "p_value_Top_Enriched_BP_" : "5.63798065465487e-12",
        "node_label" : "rpoD",
        "Protein" : "RNA polymerase sigma factor RpoD",
        "Enriched_BP" : "response to heat(5.63798065465487e-12);transcription initiation from bacterial-type RNA polymerase promoter(0.000215047448063529)",
        "UniProt_ID" : "P00579",
        "Enriched_KEGG" : "",
        "Degree_pp_" : 2,
        "name" : "rpoD",
        "node_shape" : "ellipse",
        "node_size" : "22"
      },
      "position" : {
        "x" : 2157.782958984375,
        "y" : 2112.459228515625
      },
      "selected" : false
    }, {
      "data" : {
        "id" : "317",
        "NODE_TYPE" : "DefaultNode",
        "Top_Enriched_BP" : "",
        "Top_Enriched_KEGG" : "",
        "Biological_Process_GO_" : "NOTDEFINED",
        "shared_name" : "ybdD",
        "Gene" : "ybdD",
        "Fold_Change" : "NA",
        "cytoscape_alias_list" : [ "ybdD" ],
        "vizmap_XAC_DIGE_first_neighbors_NODE_WIDTH" : "21.0",
        "SUID" : 317,
        "ID" : "ybdD",
        "Cellular_Component_GO_" : "NOT DEFINED",
        "selected" : false,
        "canonicalName" : "ybdD",
        "p_value_Top_Enriched_KEGG_" : "",
        "p_value" : "1.4527605113644e-18",
        "vizmap_XAC_DIGE_first_neighbors_NODE_HEIGHT" : "21.0",
        "Selected_CC" : "",
        "node_fillColor" : "204,204,204",
        "TaxID" : "83333",
        "p_value_Top_Enriched_BP_" : "",
        "node_label" : "ybdD",
        "Protein" : "Uncharacterized protein YbdD",
        "Enriched_BP" : "",
        "UniProt_ID" : "P0AAS9",
        "Enriched_KEGG" : "",
        "Degree_pp_" : 1,
        "name" : "ybdD",
        "node_shape" : "ellipse",
        "node_size" : "21"
      },
      "position" : {
        "x" : 332.96966552734375,
        "y" : 2712.51953125
      },
      "selected" : false
    }, {
      "data" : {
        "id" : "316",
        "NODE_TYPE" : "DefaultNode",
        "Top_Enriched_BP" : "response to oxidative stress",
        "Top_Enriched_KEGG" : "",
        "Biological_Process_GO_" : "response to oxidative stress",
        "shared_name" : "msrC",
        "Gene" : "msrC",
        "Fold_Change" : "NA",
        "cytoscape_alias_list" : [ "msrC" ],
        "vizmap_XAC_DIGE_first_neighbors_NODE_WIDTH" : "21.0",
        "SUID" : 316,
        "ID" : "msrC",
        "Cellular_Component_GO_" : "NOT DEFINED",
        "selected" : false,
        "canonicalName" : "msrC",
        "p_value_Top_Enriched_KEGG_" : "",
        "p_value" : "4.84041877898408e-08",
        "vizmap_XAC_DIGE_first_neighbors_NODE_HEIGHT" : "21.0",
        "Selected_CC" : "",
        "node_fillColor" : "204,204,204",
        "TaxID" : "83333",
        "p_value_Top_Enriched_BP_" : "0.00795759622813043",
        "node_label" : "msrC",
        "Protein" : "Free methionine-R-sulfoxide reductase",
        "Enriched_BP" : "response to oxidative stress(0.00795759622813043)",
        "UniProt_ID" : "P76270",
        "Enriched_KEGG" : "",
        "Degree_pp_" : 1,
        "name" : "msrC",
        "node_shape" : "ellipse",
        "node_size" : "21"
      },
      "position" : {
        "x" : 395.89398193359375,
        "y" : 1480.951416015625
      },
      "selected" : false
    }, {
      "data" : {
        "id" : "315",
        "NODE_TYPE" : "DefaultNode",
        "Top_Enriched_BP" : "transcription antitermination",
        "Top_Enriched_KEGG" : "",
        "Biological_Process_GO_" : "DNA repair;DNA-dependent transcription, termination;transcription antitermination",
        "shared_name" : "nusA",
        "Gene" : "nusA",
        "Fold_Change" : "NA",
        "cytoscape_alias_list" : [ "nusA" ],
        "vizmap_XAC_DIGE_first_neighbors_NODE_WIDTH" : "22.0",
        "SUID" : 315,
        "ID" : "nusA",
        "Cellular_Component_GO_" : "cytosol;nucleus",
        "selected" : false,
        "canonicalName" : "nusA",
        "p_value_Top_Enriched_KEGG_" : "",
        "p_value" : "0.00212675739060766",
        "vizmap_XAC_DIGE_first_neighbors_NODE_HEIGHT" : "22.0",
        "Selected_CC" : "nucleus",
        "node_fillColor" : "204,204,204",
        "TaxID" : "83333",
        "p_value_Top_Enriched_BP_" : "3.57449667438469e-05",
        "node_label" : "nusA",
        "Protein" : "Transcription termination/antitermination protein NusA",
        "Enriched_BP" : "DNA repair(0.140727150356219);DNA-dependent transcription, termination(0.0120370204156774);transcription antitermination(3.57449667438469e-05)",
        "UniProt_ID" : "P0AFF6",
        "Enriched_KEGG" : "",
        "Degree_pp_" : 2,
        "name" : "nusA",
        "node_shape" : "ellipse",
        "node_size" : "22"
      },
      "position" : {
        "x" : 256.9829406738281,
        "y" : 2755.64697265625
      },
      "selected" : false
    }, {
      "data" : {
        "id" : "314",
        "NODE_TYPE" : "DefaultNode",
        "Top_Enriched_BP" : "translation",
        "Top_Enriched_KEGG" : "Ribosome - Escherichia coli K-12 MG1655",
        "Biological_Process_GO_" : "negative regulation of translation;ribosomal small subunit assembly;translation",
        "shared_name" : "rpsG",
        "Gene" : "rpsG",
        "Fold_Change" : "NA",
        "cytoscape_alias_list" : [ "rpsG" ],
        "vizmap_XAC_DIGE_first_neighbors_NODE_WIDTH" : "22.0",
        "SUID" : 314,
        "ID" : "rpsG",
        "Cellular_Component_GO_" : "cytosol",
        "selected" : false,
[truncated: 799,865 more chars]
