# Supplementary material for: Interaction network and mass spectrometry data of Xanthomonas citri subsp. citri surface proteins from differential proteomic analysis of infectious and non-infectious cells
Source: Data Brief. 2016 Aug 4;8:1400–11. doi: 10.1016/j.dib.2016.07.054 (PMC4995475; doi:10.1016/j.dib.2016.07.054)
Supplement: Supplementary file 2 — Supplementary material [file mmc2.zip › XAC_DIGE_style.json]

[ {
  "format_version" : "1.0",
  "generated_by" : "cytoscape-3.2.1",
  "target_cytoscapejs_version" : "~2.1",
  "title" : "Ripple",
  "style" : [ {
    "selector" : "node",
    "css" : {
      "color" : "rgb(102,102,102)",
      "background-color" : "rgb(255,255,255)",
      "font-size" : 8,
      "border-width" : 30.0,
      "background-opacity" : 1.0,
      "border-color" : "rgb(204,255,255)",
      "width" : 50.0,
      "height" : 50.0,
      "shape" : "ellipse",
      "text-valign" : "center",
      "text-halign" : "center",
      "text-opacity" : 1.0,
      "border-opacity" : 1.0,
      "font-family" : "SansSerif.plain",
      "font-weight" : "normal",
      "content" : "data(name)"
    }
  }, {
    "selector" : "node:selected",
    "css" : {
      "background-color" : "rgb(255,255,204)"
    }
  }, {
    "selector" : "edge",
    "css" : {
      "width" : 3.0,
      "target-arrow-shape" : "none",
      "line-style" : "solid",
      "source-arrow-color" : "rgb(0,0,0)",
      "target-arrow-color" : "rgb(0,0,0)",
      "line-color" : "rgb(102,204,255)",
      "content" : "",
      "color" : "rgb(0,0,0)",
      "text-opacity" : 1.0,
      "font-size" : 10,
      "font-family" : "SansSerif.plain",
      "font-weight" : "normal",
      "opacity" : 1.0,
      "source-arrow-shape" : "none"
    }
  }, {
    "selector" : "edge:selected",
    "css" : {
      "line-color" : "rgb(255,0,0)"
    }
  } ]
}, {
  "format_version" : "1.0",
  "generated_by" : "cytoscape-3.2.1",
  "target_cytoscapejs_version" : "~2.1",
  "title" : "default",
  "style" : [ {
    "selector" : "node",
    "css" : {
      "color" : "rgb(255,255,255)",
      "background-color" : "rgb(0,153,204)",
      "font-size" : 12,
      "border-width" : 4.0,
      "background-opacity" : 1.0,
      "border-color" : "rgb(0,102,153)",
      "width" : 70.0,
      "height" : 30.0,
      "shape" : "roundrectangle",
      "text-valign" : "center",
      "text-halign" : "center",
      "text-opacity" : 1.0,
      "border-opacity" : 1.0,
      "font-family" : "Dialog.plain",
      "font-weight" : "normal",
      "content" : "data(name)"
    }
  }, {
    "selector" : "node:selected",
    "css" : {
      "background-color" : "rgb(255,255,0)"
    }
  }, {
    "selector" : "edge",
    "css" : {
      "width" : 3.0,
      "target-arrow-shape" : "none",
      "line-style" : "solid",
      "source-arrow-color" : "rgb(0,0,0)",
      "target-arrow-color" : "rgb(0,0,0)",
      "line-color" : "rgb(102,102,102)",
      "content" : "",
      "color" : "rgb(0,0,0)",
      "text-opacity" : 1.0,
      "font-size" : 10,
      "font-family" : "Dialog.plain",
      "font-weight" : "normal",
      "opacity" : 1.0,
      "source-arrow-shape" : "none"
    }
  }, {
    "selector" : "edge:selected",
    "css" : {
      "line-color" : "rgb(255,0,0)"
    }
  } ]
}, {
  "format_version" : "1.0",
  "generated_by" : "cytoscape-3.2.1",
  "target_cytoscapejs_version" : "~2.1",
  "title" : "Sample1",
  "style" : [ {
    "selector" : "node",
    "css" : {
      "color" : "rgb(0,0,0)",
      "background-color" : "rgb(204,204,255)",
      "font-size" : 12,
      "border-width" : 0.0,
      "background-opacity" : 1.0,
      "border-color" : "rgb(0,0,0)",
      "width" : 40.0,
      "height" : 40.0,
      "shape" : "ellipse",
      "text-valign" : "center",
      "text-halign" : "center",
      "text-opacity" : 1.0,
      "border-opacity" : 1.0,
      "font-family" : "Dialog.plain",
      "font-weight" : "normal",
      "content" : "data(name)"
    }
  }, {
    "selector" : "node:selected",
    "css" : {
      "background-color" : "rgb(255,255,0)"
    }
  }, {
    "selector" : "edge",
    "css" : {
      "width" : 1.0,
      "target-arrow-shape" : "none",
      "line-style" : "solid",
      "source-arrow-color" : "rgb(0,0,0)",
      "target-arrow-color" : "rgb(0,0,0)",
      "line-color" : "rgb(51,51,51)",
      "color" : "rgb(51,51,51)",
      "text-opacity" : 1.0,
      "font-size" : 10,
      "font-family" : "Dialog.plain",
      "font-weight" : "normal",
      "opacity" : 1.0,
      "source-arrow-shape" : "none",
      "content" : "data(interaction)"
    }
  }, {
    "selector" : "edge[interaction = 'pp']",
    "css" : {
      "line-style" : "solid"
    }
  }, {
    "selector" : "edge[interaction = 'pd']",
    "css" : {
      "line-style" : "dashed"
    }
  }, {
    "selector" : "edge:selected",
    "css" : {
      "line-color" : "rgb(255,0,0)"
    }
  } ]
}, {
  "format_version" : "1.0",
  "generated_by" : "cytoscape-3.2.1",
  "target_cytoscapejs_version" : "~2.1",
  "title" : "Universe",
  "style" : [ {
    "selector" : "node",
    "css" : {
      "color" : "rgb(255,255,204)",
      "background-color" : "rgb(0,0,0)",
      "font-size" : 24,
      "border-width" : 0.0,
      "background-opacity" : 1.0,
      "border-color" : "rgb(0,0,0)",
      "width" : 40.0,
      "height" : 40.0,
      "shape" : "ellipse",
      "text-valign" : "center",
      "text-halign" : "center",
      "text-opacity" : 1.0,
      "border-opacity" : 1.0,
      "font-family" : "Monospaced.plain",
      "font-weight" : "normal",
      "content" : "data(name)"
    }
  }, {
    "selector" : "node:selected",
    "css" : {
      "background-color" : "rgb(255,255,0)"
    }
  }, {
    "selector" : "edge",
    "css" : {
      "width" : 2.0,
      "target-arrow-shape" : "none",
      "line-style" : "dashed",
      "source-arrow-color" : "rgb(0,0,0)",
      "target-arrow-color" : "rgb(0,0,0)",
      "line-color" : "rgb(255,255,255)",
      "content" : "",
      "color" : "rgb(0,0,0)",
      "text-opacity" : 1.0,
      "font-size" : 10,
      "font-family" : "Dialog.plain",
      "font-weight" : "normal",
      "opacity" : 1.0,
      "source-arrow-shape" : "none"
    }
  }, {
    "selector" : "edge:selected",
    "css" : {
      "line-color" : "rgb(255,0,0)"
    }
  } ]
}, {
  "format_version" : "1.0",
  "generated_by" : "cytoscape-3.2.1",
  "target_cytoscapejs_version" : "~2.1",
  "title" : "Solid",
  "style" : [ {
    "selector" : "node",
    "css" : {
      "color" : "rgb(0,0,0)",
      "background-color" : "rgb(153,153,153)",
      "font-size" : 14,
      "border-width" : 0.0,
      "background-opacity" : 1.0,
      "border-color" : "rgb(0,0,0)",
      "width" : 40.0,
      "height" : 40.0,
      "shape" : "ellipse",
      "text-valign" : "center",
      "text-halign" : "center",
      "text-opacity" : 1.0,
      "border-opacity" : 1.0,
      "font-family" : "Dialog.plain",
      "font-weight" : "normal",
      "content" : "data(name)"
    }
  }, {
    "selector" : "node:selected",
    "css" : {
      "background-color" : "rgb(255,255,0)"
    }
  }, {
    "selector" : "edge",
    "css" : {
      "width" : 12.0,
      "target-arrow-shape" : "none",
      "line-style" : "solid",
      "source-arrow-color" : "rgb(0,0,0)",
      "target-arrow-color" : "rgb(0,0,0)",
      "line-color" : "rgb(204,204,204)",
      "color" : "rgb(0,0,0)",
      "text-opacity" : 1.0,
      "font-size" : 10,
      "font-family" : "Dialog.plain",
      "font-weight" : "normal",
      "opacity" : 1.0,
      "source-arrow-shape" : "none",
      "content" : "data(interaction)"
    }
  }, {
    "selector" : "edge:selected",
    "css" : {
      "line-color" : "rgb(255,0,0)"
    }
  } ]
}, {
  "format_version" : "1.0",
  "generated_by" : "cytoscape-3.2.1",
  "target_cytoscapejs_version" : "~2.1",
  "title" : "Big Labels",
  "style" : [ {
    "selector" : "node",
    "css" : {
      "color" : "rgb(51,51,51)",
      "background-color" : "rgb(255,255,255)",
      "font-size" : 24,
      "border-width" : 0.0,
      "background-opacity" : 1.0,
      "border-color" : "rgb(0,0,0)",
      "width" : 50.0,
      "height" : 50.0,
      "shape" : "ellipse",
      "text-valign" : "center",
      "text-halign" : "center",
      "text-opacity" : 1.0,
      "border-opacity" : 1.0,
      "font-family" : "Dialog.plain",
      "font-weight" : "normal",
      "content" : "data(name)"
    }
  }, {
    "selector" : "node:selected",
    "css" : {
      "background-color" : "rgb(255,0,102)"
    }
  }, {
    "selector" : "edge",
    "css" : {
      "width" : 2.0,
      "target-arrow-shape" : "none",
      "line-style" : "solid",
      "source-arrow-color" : "rgb(0,0,0)",
      "target-arrow-color" : "rgb(0,0,0)",
      "line-color" : "rgb(102,102,102)",
      "content" : "",
      "color" : "rgb(0,0,0)",
      "text-opacity" : 1.0,
      "font-size" : 10,
      "font-family" : "SansSerif.plain",
      "font-weight" : "normal",
      "opacity" : 1.0,
      "source-arrow-shape" : "none"
    }
  }, {
    "selector" : "edge:selected",
    "css" : {
      "line-color" : "rgb(255,0,0)"
    }
  } ]
}, {
  "format_version" : "1.0",
  "generated_by" : "cytoscape-3.2.1",
  "target_cytoscapejs_version" : "~2.1",
  "title" : "Nested Network Style",
  "style" : [ {
    "selector" : "node",
    "css" : {
      "color" : "rgb(0,0,0)",
      "background-color" : "rgb(200,0,0)",
      "font-size" : 12,
      "border-width" : 2.0,
      "background-opacity" : 1.0,
      "border-color" : "rgb(0,0,0)",
      "width" : 60.0,
      "height" : 40.0,
      "shape" : "ellipse",
      "text-valign" : "center",
      "text-halign" : "center",
      "text-opacity" : 1.0,
      "border-opacity" : 1.0,
      "font-family" : "SansSerif.plain",
      "font-weight" : "normal",
      "content" : "data(shared_name)"
    }
  }, {
    "selector" : "node[has_nested_network = 'true']",
    "css" : {
      "color" : "rgb(0,102,204)"
    }
  }, {
    "selector" : "node[has_nested_network = 'true']",
    "css" : {
      "text-valign" : "bottom"
    }
  }, {
    "selector" : "node[has_nested_network = 'true']",
    "css" : {
      "background-color" : "rgb(255,255,255)"
    }
  }, {
    "selector" : "node[has_nested_network = 'true']",
    "css" : {
      "border-color" : "rgb(0,102,204)"
    }
  }, {
    "selector" : "node[has_nested_network = 'true']",
    "css" : {
      "shape" : "rectangle"
    }
  }, {
    "selector" : "node:selected",
    "css" : {
      "background-color" : "rgb(255,255,0)"
    }
  }, {
    "selector" : "edge",
    "css" : {
      "width" : 1.0,
      "target-arrow-shape" : "none",
      "line-style" : "solid",
      "source-arrow-color" : "rgb(0,0,0)",
      "target-arrow-color" : "rgb(0,0,0)",
      "line-color" : "rgb(64,64,64)",
      "content" : "",
      "color" : "rgb(0,0,0)",
      "text-opacity" : 1.0,
      "font-size" : 10,
      "font-family" : "SansSerif.plain",
      "font-weight" : "normal",
      "opacity" : 1.0,
      "source-arrow-shape" : "none"
    }
  }, {
    "selector" : "edge:selected",
    "css" : {
      "line-color" : "rgb(255,0,0)"
    }
  } ]
}, {
  "format_version" : "1.0",
  "generated_by" : "cytoscape-3.2.1",
  "target_cytoscapejs_version" : "~2.1",
  "title" : "Directed",
  "style" : [ {
    "selector" : "node",
    "css" : {
      "color" : "rgb(0,153,204)",
      "background-color" : "rgb(255,255,255)",
      "font-size" : 8,
      "border-width" : 5.0,
      "background-opacity" : 1.0,
      "border-color" : "rgb(51,51,51)",
      "width" : 50.0,
      "height" : 50.0,
      "shape" : "ellipse",
      "text-valign" : "center",
      "text-halign" : "center",
      "text-opacity" : 1.0,
      "border-opacity" : 1.0,
      "font-family" : "SansSerif.plain",
      "font-weight" : "normal",
      "content" : "data(name)"
    }
  }, {
    "selector" : "node:selected",
    "css" : {
      "background-color" : "rgb(255,0,102)"
    }
  }, {
    "selector" : "edge",
    "css" : {
      "width" : 2.0,
      "target-arrow-shape" : "triangle",
      "line-style" : "solid",
      "source-arrow-color" : "rgb(0,0,0)",
      "target-arrow-color" : "rgb(51,51,51)",
      "line-color" : "rgb(51,51,51)",
      "color" : "rgb(0,0,0)",
      "text-opacity" : 1.0,
      "font-size" : 12,
      "font-family" : "SansSerif.plain",
      "font-weight" : "normal",
      "opacity" : 1.0,
      "source-arrow-shape" : "none",
      "content" : "data(interaction)"
    }
  }, {
    "selector" : "edge:selected",
    "css" : {
      "line-color" : "rgb(255,0,0)"
    }
  } ]
}, {
  "format_version" : "1.0",
  "generated_by" : "cytoscape-3.2.1",
  "target_cytoscapejs_version" : "~2.1",
  "title" : "default black",
  "style" : [ {
    "selector" : "node",
    "css" : {
      "color" : "rgb(204,204,204)",
      "background-color" : "rgb(255,255,255)",
      "font-size" : 12,
      "border-width" : 0.0,
      "background-opacity" : 1.0,
      "border-color" : "rgb(0,153,0)",
      "width" : 15.0,
      "height" : 15.0,
      "shape" : "ellipse",
      "text-valign" : "bottom",
      "text-halign" : "right",
      "text-opacity" : 1.0,
      "border-opacity" : 1.0,
      "font-family" : "Dialog.plain",
      "font-weight" : "normal",
      "content" : "data(name)"
    }
  }, {
    "selector" : "node:selected",
    "css" : {
      "background-color" : "rgb(255,255,0)"
    }
  }, {
    "selector" : "edge",
    "css" : {
      "width" : 2.0,
      "target-arrow-shape" : "none",
      "line-style" : "solid",
      "source-arrow-color" : "rgb(0,0,0)",
      "target-arrow-color" : "rgb(0,0,0)",
      "line-color" : "rgb(0,153,0)",
      "content" : "",
      "color" : "rgb(0,0,0)",
      "text-opacity" : 1.0,
      "font-size" : 10,
      "font-family" : "Dialog.plain",
      "font-weight" : "normal",
      "opacity" : 1.0,
      "source-arrow-shape" : "none"
    }
  }, {
    "selector" : "edge:selected",
    "css" : {
      "line-color" : "rgb(255,0,0)"
    }
  } ]
}, {
  "format_version" : "1.0",
  "generated_by" : "cytoscape-3.2.1",
  "target_cytoscapejs_version" : "~2.1",
  "title" : "Minimal",
  "style" : [ {
    "selector" : "node",
    "css" : {
      "color" : "rgb(51,51,51)",
      "background-color" : "rgb(255,255,255)",
      "font-size" : 8,
      "border-width" : 0.0,
      "background-opacity" : 1.0,
      "border-color" : "rgb(0,0,0)",
      "width" : 50.0,
      "height" : 50.0,
      "shape" : "roundrectangle",
      "text-valign" : "center",
      "text-halign" : "center",
      "text-opacity" : 1.0,
      "border-opacity" : 1.0,
      "font-family" : "SansSerif.plain",
      "font-weight" : "normal",
      "content" : "data(name)"
    }
  }, {
    "selector" : "node:selected",
    "css" : {
      "background-color" : "rgb(255,255,0)"
    }
  }, {
    "selector" : "edge",
    "css" : {
      "width" : 2.0,
      "target-arrow-shape" : "none",
      "line-style" : "solid",
      "source-arrow-color" : "rgb(0,0,0)",
      "target-arrow-color" : "rgb(0,0,0)",
      "line-color" : "rgb(153,153,153)",
      "content" : "",
      "color" : "rgb(0,0,0)",
      "text-opacity" : 1.0,
      "font-size" : 10,
      "font-family" : "SansSerif.plain",
      "font-weight" : "normal",
      "opacity" : 1.0,
      "source-arrow-shape" : "none"
    }
  }, {
    "selector" : "edge:selected",
    "css" : {
      "line-color" : "rgb(255,0,0)"
    }
  } ]
} ]
